# Supplementary material for: Seasonality, molecular epidemiology, and virulence of Respiratory Syncytial Virus (RSV): A perspective into the Brazilian Influenza Surveillance Program
Source: PLoS One. 2021 May 18;16(5):e0251361. doi: 10.1371/journal.pone.0251361 (PMC8130917; doi:10.1371/journal.pone.0251361)
Supplement: S4 Table — (XLSX) [file pone.0251361.s009.xlsx]

## Sheet: S4 Table. Whole sampling
Internal n°	RSV	Cycle Treshould	City of residence	Date of 1st symptoms	Collection date	Days until collection	Epidemiological week	Outcome	Birth date	Age	Age type	Age (in months)	Gender	Sample type	Influenza	Genre	Subtype
008/16	Detectable	22.4	CARIACICA	2016-03-02	2016-03-07	5	9	Cured	2015-03-29	11	Months	11	Female	Oropharynx and nasopharynx secretion	Not Detectable	NA	NA
018/16	Detectable	19.7	VITÓRIA	2016-03-23	2016-03-28	5	12	Cured	2014-11-12	1	Years	16	Male	Nasopharynx Swab	Not Detectable	NA	NA
019/16	Detectable	24.2	VITÓRIA	2016-03-26	2016-03-28	2	12	Cured	2016-03-16	13	Days	0	Male	Nasopharynx Swab	Not Detectable	NA	NA
022/16	Detectable	25.4	VITÓRIA	2016-03-25	2016-03-29	4	12	Death	2016-03-24	5	Days	0	Female	Nasopharynx Swab	Not Detectable	NA	NA
029/16	Detectable	19.3	VITÓRIA	2016-03-21	2016-03-24	3	12	Cured	2015-12-30	2	Months	2	Female	Tracheal Aspirate	Not Detectable	NA	NA
059/16	Detectable	25.2	CACHOEIRO DE ITAPEMIRIM	2016-03-01	2016-04-01	30	9	Cured	2016-01-18	2	Months	2	Male	Oropharynx and nasopharynx secretion	Not Detectable	NA	NA
063/16	Detectable	25.9	SERRA	2016-03-31	2016-04-04	4	13	Cured	2013-10-28	2	Years	29	Female	Oropharynx and nasopharynx secretion	Not Detectable	NA	NA
066/16	Detectable	30.5	FUNDÃO	2016-03-28	2016-04-06	8	13	Cured	2015-05-06	11	Months	11	Female	Oropharynx and nasopharynx secretion	Detectable	Influenza A	Influenza A H1N1 (pdm09)
071/16	Detectable	21.6	VILA VELHA	2016-04-01	2016-04-07	6	13	Cured	2016-02-27	1	Months	1	Female	Oropharynx and nasopharynx secretion	Not Detectable	NA	NA
078/16	Not Detectable		CARIACICA	2016-04-04	2016-04-08	4	14	Death	2013-08-31	2	Years	31	Female	Naso-oropharyngeal swab	Detectable	Influenza A	Influenza A H1N1 (pdm09)
097/16	Detectable	26.3	SERRA	2016-04-07	2016-04-11	4	14	Death	2015-10-24	5	Months	5	Female	Nasopharynx aspirate	Not Detectable	NA	NA
099/16	Not Detectable		SERRA	2016-04-08	2016-04-12	4	14	Cured	2015-07-08	9	Months	9	Male	Oropharynx and nasopharynx secretion	Detectable	Influenza A	Influenza A H1N1 (pdm09)
102/16	Detectable	26.4	VITÓRIA	2016-04-04	2016-04-09	5	14	Cured	2015-07-11	9	Months	8	Male	Nasopharynx Swab	Not Detectable	NA	NA
105/16	Detectable	23.9	CACHOEIRO DE ITAPEMIRIM	2016-04-01	2016-04-07	6	13	Cured	2015-06-13	9	Months	9	Female	Naso-oropharyngeal swab	Not Detectable	NA	NA
106/16	Not Detectable		IBITIRAMA	2016-02-24	2016-04-07	43	8	Cured	2016-02-12	1	Months	1	Female	Naso-oropharyngeal swab	Not Detectable	NA	NA
107/16	Detectable	22	CACHOEIRO DE ITAPEMIRIM	2016-03-28	2016-04-07	9	13	Cured	2016-01-17	2	Months	2	Female	Tracheal Aspirate	Not Detectable	NA	NA
112/16	Not Detectable		SERRA		2016-04-13		15	Cured	2015-12-06	4	Months	4	Male	Oropharynx and nasopharynx secretion	Not Detectable	NA	NA
113/16	Not Detectable		SERRA		2016-04-13		15	Death	2015-01-03	1	Years	15	Female	Oropharynx and nasopharynx secretion	Detectable	Influenza A	Influenza A H1N1 (pdm09)
119/16	Detectable	25.6	SERRA	2016-04-08	2016-04-13	5	14	Cured	2015-07-08	9	Months	9	Male	Oropharynx and nasopharynx secretion	Not Detectable	NA	NA
120/16	Not Detectable		VILA VELHA	2016-04-11	2016-04-13	2	15	Cured	2014-10-07	1	Years	18	Male	Oropharynx and nasopharynx secretion	Detectable	Influenza A	Influenza A H1N1 (pdm09)
123/16	Detectable	19.9	VITÓRIA	2016-04-08	2016-04-12	4	14	Cured	2016-03-01	1	Months	1	Female	Nasopharynx Swab	Not Detectable	NA	NA
133/16	Not Detectable		VIANA		2016-04-15		15	Cured	2015-12-16	3	Months	3	Female	Nasopharynx aspirate	Detectable	Influenza A	Influenza A H1N1 (pdm09)
134/16	Detectable	36.7	VITÓRIA		2016-04-15		15	Cured	2015-01-10	1	Years	15	Male	Nasopharynx aspirate	Not Detectable	NA	NA
150/16	Detectable	18	SERRA	2016-04-10	2016-04-14	4	15	Cured	2015-04-03	1	Years	12	Male	Oropharynx and nasopharynx secretion	Not Detectable	NA	NA
155/16	Detectable	19.5	SERRA	2016-04-16	2016-04-19	3	15	Cured	2014-09-21	1	Years	18	Female	Oropharynx and nasopharynx secretion	Not Detectable	NA	NA
156/16	Not Detectable		SERRA	2016-04-12	2016-04-19	7	15	Cured	2013-12-11	2	Years	28	Female	Oropharynx and nasopharynx secretion	Detectable	Influenza A	Influenza A H1N1 (pdm09)
158/16	Not Detectable		PEDRO CANÁRIO	2016-04-16	2016-04-19	3	15	Cured	2016-04-04	15	Days	0	Female	Naso-oropharyngeal swab	Not Detectable	NA	NA
171/16	Not Detectable		DOMINGOS MARTINS	2016-04-12	2016-04-16	4	15	Death		47	Years	1395	Female	Oropharynx and nasopharynx secretion	Not Detectable	NA	NA
181/16	Not Detectable		CARIACICA	2016-04-09	2016-04-15	6	13	Death	2015-04-03	1	Years	12	Female	Naso-oropharyngeal swab	Detectable	Influenza A	Influenza A H1N1 (pdm09)
182/16	Detectable	20.3	VITÓRIA	2016-04-13	2016-04-15	2	15	Cured	2016-02-13	2	Months	2	Male	Naso-oropharyngeal swab	Not Detectable	NA	NA
183/16	Detectable	21.9	VITÓRIA	2016-04-10	2016-04-15	5	15	Cured	2016-01-23	2	Months	2	Female	Naso-oropharyngeal swab	Not Detectable	NA	NA
192/16	Detectable	22.8	VITÓRIA	2016-04-14	2016-04-17	3	15	Cured	2013-10-04	2	Years	30	Male	Naso-oropharyngeal swab	Not Detectable	NA	NA
194/16	Detectable	34.8	SERRA	2016-04-14	2016-04-18	4	15	Cured	2015-01-31	1	Years	14	Female	Oropharynx and nasopharynx secretion	Not Detectable	NA	NA
210/16	Not Detectable		SERRA	2016-04-11	2016-04-22	11	15	Cured	2016-04-11	11	Days	0	Female	Swab	Not Detectable	NA	NA
219/16	Detectable	22.4	CARIACICA	2016-04-21	2016-04-24	3	16	Cured	2015-11-06	5	Months	5	Female	Naso-oropharyngeal swab	Not Detectable	NA	NA
222/16	Not Detectable		VITÓRIA	2016-04-01	2016-04-19	18	13	Cured	2014-08-10	1	Years	20	Female	Nasopharynx Swab	Not Detectable	NA	NA
225/16	Detectable	19.6	VIANA	2016-04-17	2016-04-23	6	16	Cured	2015-11-25	5	Months	4	Male	Oropharynx and nasopharynx secretion	Not Detectable	NA	NA
228/16	Detectable	22.9	CARIACICA	2016-04-20	2016-04-25	5	16	Cured	2016-03-30	26	Days	0	Male	Naso-oropharyngeal swab	Not Detectable	NA	NA
229/16	Detectable	17.3	VITÓRIA	2016-04-20	2016-04-25	5	16	Cured	2016-04-14	11	Days	0	Male	Naso-oropharyngeal swab	Not Detectable	NA	NA
233/16	Detectable	37.3	SANTA LEOPOLDINA	2016-04-15	2016-04-20	5	15	Cured	2013-06-21	2	Years	33	Female	Naso-oropharyngeal swab	Not Detectable	NA	NA
234/16	Detectable	37.5	SERRA	2016-04-13	2016-04-20	7	15	Death	2015-06-14	10	Months	10	Male	Naso-oropharyngeal swab	Detectable	Influenza A	Influenza A H1N1 (pdm09)
239/16	Not Detectable		VITÓRIA	2016-04-06	2016-04-19	13	14	Cured	2014-12-01	1	Years	16	Female	Alveolar bronchial lavage	Detectable	Influenza A	Influenza A H1N1 (pdm09)
249/16	Detectable	26.1	CARIACICA	2016-04-20	2016-04-21	1	16	Cured	2016-01-15	3	Months	3	Male	Oropharynx and nasopharynx secretion	Not Detectable	NA	NA
259/16	Detectable	21.8	SERRA	2016-04-14	2016-04-25	11	15	Cured	2016-03-18	1	Months	1	Male	Alveolar bronchial lavage	Not Detectable	NA	NA
261/16	Detectable	18.4	SERRA	2016-04-21	2016-04-25	4	16	Cured	2016-03-21	1	Months	1	Male	Oropharynx and nasopharynx secretion	Detectable	Influenza A	Influenza A H1N1 (pdm09)
264/16	Detectable	26.4	CARIACICA	2016-04-22	2016-04-26	4	16	Cured	2015-10-26	6	Months	6	Male	Naso-oropharyngeal swab	Not Detectable	NA	NA
268/16	Detectable	33.3	VITÓRIA	2016-04-14	2016-04-26	12	15	Cured	2015-12-26	4	Months	4	Male	Naso-oropharyngeal swab	Not Detectable	NA	NA
272/16	Not Detectable		CACHOEIRO DE ITAPEMIRIM	2016-04-22	2016-04-25	3	16	Cured	2016-03-25	1	Months	1	Male	Naso-oropharyngeal swab	Detectable	Influenza A	Influenza A H1N1 (pdm09)
275/16	Detectable	22.6	CACHOEIRO DE ITAPEMIRIM	2016-04-16	2016-04-25	9	15	Cured	2014-12-10	1	Years	16	Female	Naso-oropharyngeal swab	Detectable	Influenza A	Influenza A H1N1 (pdm09)
281/16	Detectable	26.2	SERRA	2016-04-21	2016-04-27	6	16	Cured	2014-05-30	1	Years	22	Female	Oropharynx and nasopharynx secretion	Not Detectable	NA	NA
282/16	Detectable	24.5	SERRA	2016-04-20	2016-04-27	7	16	Cured	2014-02-07	2	Years	26	Male	Oropharynx and nasopharynx secretion	Not Detectable	NA	NA
284/16	Detectable	21.9	SERRA	2016-04-18	2016-04-27	9	16	Cured	2014-12-01	1	Years	16	Male	Oropharynx and nasopharynx secretion	Not Detectable	NA	NA
290/16	Detectable	20.3	VITÓRIA	2016-04-16	2016-04-21	5	15	Cured	2014-12-15	1	Years	16	Female	Oropharynx and nasopharynx secretion	Not Detectable	NA	NA
294/16	Detectable	23.4	VITÓRIA	2016-04-24	2016-04-26	2	17	Cured	2013-09-06	2	Years	31	Female	Oropharynx and nasopharynx secretion	Not Detectable	NA	NA
300/16	Detectable	22.5	VITÓRIA	2016-04-23	2016-04-28	5	16	Cured	2016-03-25	1	Months	1	Female	Oropharynx and nasopharynx secretion	Not Detectable	NA	NA
306/16	Not Detectable		VITÓRIA	2016-04-16	2016-04-27	11	15	Cured	2014-12-12	1	Years	16	Female	Oropharynx and nasopharynx secretion	Not Detectable	NA	NA
307/16	Detectable	20.8	ARACRUZ	2016-04-26	2016-04-28	2	17	Cured	2014-05-10	1	Years	23	Male	Oropharynx and nasopharynx secretion	Not Detectable	NA	NA
310/16	Detectable	23.5	VITÓRIA	2016-04-24	2016-04-28	4	17	Cured	2016-02-23	2	Months	2	Female	Nasopharynx Swab	Not Detectable	NA	NA
312/16	Detectable	23.5	SERRA	2016-04-24	2016-04-29	5	17	Cured	2016-03-13	1	Months	1	Male	Oropharynx and nasopharynx secretion	Not Detectable	NA	NA
313/16	Detectable	23.5	SERRA		2016-04-29		17	Cured	2015-07-27	9	Months	9	Female	Naso-oropharyngeal swab	Not Detectable	NA	NA
314/16	Detectable	23.9	VITÓRIA		2016-04-29		17	Cured	2014-08-18	1	Years	20	Female	Naso-oropharyngeal swab	Detectable	Influenza A	Influenza A H1N1 (pdm09)
316/16	Detectable	34.3	VILA VELHA	2016-04-18	2016-04-28	10	16	Cured	2016-04-12	17	Days	0	Female	Naso-oropharyngeal swab	Not Detectable	NA	NA
331/16	Detectable	27.9	VITÓRIA	2016-04-24	2016-05-02	8	17	Cured	2015-06-17	10	Months	10	Female	Nasopharynx Swab	Detectable	Influenza B	NA
332/16	Detectable	23.2	VITÓRIA	2016-04-26	2016-05-01	5	17	Cured	2016-01-05	3	Months	3	Female	Nasopharynx Swab	Not Detectable	NA	NA
343/16	Detectable	30.3	VIANA	2016-04-16	2016-05-02	16	15	Cured	2016-03-18	1	Months	1	Male	Oropharynx and nasopharynx secretion	Not Detectable	NA	NA
344/16	Detectable	29.8	SERRA	2016-04-27	2016-05-02	5	17	Cured	2016-04-12	20	Days	0	Female	Oropharynx and nasopharynx secretion	Not Detectable	NA	NA
345/16	Not Detectable		AFONSO CLÁUDIO	2016-05-01	2016-05-02	1	18	Cured	2015-10-30	6	Months	6	Female	Naso-oropharyngeal swab	Detectable	Influenza A	Influenza A H1N1 (pdm09)
358/16	Detectable	21.7	SÃO MATEUS	2016-04-26	2016-04-30	4	17	Cured	2015-01-05	1	Years	15	Female	Nasopharynx Swab	Not Detectable	NA	NA
367/16	Not Detectable		SÃO MATEUS	2016-04-30	2016-05-02	2	17	Cured	2014-11-01	1	Years	18	Male	Naso-oropharyngeal swab	Not Detectable	NA	NA
369/16	Not Detectable		VILA VELHA	2016-04-29	2016-05-02	3	17	Cured	2014-07-07	1	Years	21	Male	Oropharynx and nasopharynx secretion	Detectable	Influenza A	Influenza A H1N1 (pdm09)
371/16	Detectable	26.5	VITÓRIA	2016-04-27	2016-05-03	6	17	Cured	2016-04-02	1	Months	1	Male	Naso-oropharyngeal swab	Not Detectable	NA	NA
372/16	Detectable	20.5	SERRA	2016-05-01	2016-05-03	2	18	Cured	2016-04-05	28	Days	0	Male	Naso-oropharyngeal swab	Not Detectable	NA	NA
374/16	Detectable	27.5	VITÓRIA	2016-05-01	2016-05-03	2	18	Cured	2015-07-15	9	Months	9	Female	Nasopharynx Swab	Not Detectable	NA	NA
376/16	Detectable	23.3	COLATINA	2016-04-25	2016-04-28	3	17	Cured	2015-09-30	7	Months	6	Female	Naso-oropharyngeal swab	Not Detectable	NA	NA
378/16	Detectable	28.1	SÃO MATEUS	2016-04-22	2016-05-02	10	16	Cured	2016-02-01	3	Months	3	Male	Naso-oropharyngeal swab	Not Detectable	NA	NA
379/16	Detectable	24.4	COLATINA	2016-04-20	2016-04-27	7	16	Cured	2015-10-13	6	Months	6	Female	Naso-oropharyngeal swab	Detectable	Influenza A	Influenza A H1N1 (pdm09)
382/16	Detectable	20.4	CARIACICA	2016-05-01	2016-05-04	3	18	Cured	2016-04-03	1	Months	1	Male	Oropharyngeal Swab	Not Detectable	NA	NA
383/16	Not Detectable		PINHEIROS	2016-04-28	2016-05-04	6	17	Cured	2015-04-16	1	Years	12	Female	Naso-oropharyngeal swab	Not Detectable	NA	NA
386/16	Detectable	26	SERRA	2016-04-27	2016-05-03	6	17	Cured	2014-12-17	1	Years	16	Male	Oropharynx and nasopharynx secretion	Not Detectable	NA	NA
391/16	Not Detectable		CARIACICA	2016-04-28	2016-05-04	6	17	Cured	2014-08-25	1	Years	20	Female	Oropharynx and nasopharynx secretion	Not Detectable	NA	NA
392/16	Detectable	24.6	SERRA	2016-04-28	2016-05-04	6	17	Cured	2014-05-14	1	Years	23	Female	Oropharynx and nasopharynx secretion	Not Detectable	NA	NA
393/16	Detectable	24.8	VITÓRIA	2016-04-25	2016-05-05	10	17	Cured	2016-02-23	2	Months	2	Female	Naso-oropharyngeal swab	Not Detectable	NA	NA
397/16	Detectable	25.8	VITÓRIA	2016-04-30	2016-05-05	5	17	Cured	2015-05-29	11	Months	11	Female	Naso-oropharyngeal swab	Detectable	Influenza A	Influenza A H1N1 (pdm09)
402/16	Detectable	27.7	SÃO MATEUS	2016-05-01	2016-05-05	4	18	Cured	2015-05-14	11	Months	11	Male	Oropharynx and nasopharynx secretion	Not Detectable	NA	NA
405/16	Detectable	25.5	VILA VELHA	2016-05-04	2016-05-06	2	18	Cured	2015-01-28	1	Years	15	Female	Oropharyngeal Swab	Not Detectable	NA	NA
410/16	Detectable	28.7	VITÓRIA	2016-04-29	2016-05-06	7	17	Cured	2016-04-01	1	Months	1	Female	Naso-oropharyngeal swab	Not Detectable	NA	NA
411/16	Detectable	22.3	VITÓRIA	2016-05-01	2016-05-06	5	18	Cured	2016-04-20	16	Days	0	Female	Naso-oropharyngeal swab	Not Detectable	NA	NA
415/16	Not Detectable		VITÓRIA	2016-05-07	2016-05-07	0	18	Cured		31	Years	1396	Male	Nasopharyngeal secretion	Detectable	Influenza A	Influenza A H1N1 (pdm09)
416/16	Not Detectable		VITÓRIA	2016-04-15	2016-05-09	24	15	Cured	2014-12-09	1	Years	17	Female	Nasopharynx Swab	Not Detectable	NA	NA
421/16	Not Detectable		VILA VELHA		2016-05-09		19	Cured	2014-05-22	1	Years	23	Male	Nasopharynx Swab	Not Detectable	NA	NA
425/16	Detectable	22.2	CARIACICA		2016-05-09		19	Cured	2015-11-22	5	Months	5	Male	Naso-oropharyngeal swab	Not Detectable	NA	NA
426/16	Detectable	24	VILA VELHA		2016-05-09		19	Cured	2016-02-13	2	Months	2	Female	Naso-oropharyngeal swab	Not Detectable	NA	NA
429/16	Detectable	22.5	VITÓRIA	2016-05-02	2016-05-05	3	18	Cured	2014-08-08	1	Years	20	Female	Naso-oropharyngeal swab	Not Detectable	NA	NA
430/16	Detectable	19.4	ARACRUZ	2016-05-04	2016-05-09	5	18	Cured	2016-03-16	1	Months	1	Female	Naso-oropharyngeal swab	Not Detectable	NA	NA
432/16	Detectable	21.6	VITÓRIA	2016-04-30	2016-05-09	9	17	Cured	2015-05-28	11	Months	11	Female	Nasopharynx Swab	Not Detectable	NA	NA
433/16	Detectable	29.7	GUARAPARI	2016-05-04	2016-05-09	5	18	Cured	2016-04-19	20	Days	0	Female	Naso-oropharyngeal swab	Not Detectable	NA	NA
434/16	Detectable	23	GUARAPARI	2016-04-23	2016-05-09	16	16	Cured	2016-01-29	3	Months	3	Female	Naso-oropharyngeal swab	Not Detectable	NA	NA
440/16	Detectable	30	CARIACICA	2016-05-07	2016-05-09	2	18	Cured	2014-09-13	1	Years	19	Male	Naso-oropharyngeal swab	Not Detectable	NA	NA
441/16	Not Detectable		SERRA	2016-05-05	2015-05-10		18	Cured	2015-04-28	1	Years	0	Male	Naso-oropharyngeal swab	Detectable	Influenza A	Influenza A H1N1 (pdm09)
464/16	Detectable	27.3	CARIACICA	2016-05-09	2016-05-11	2	19	Cured	2016-03-08	2	Months	2	Female	Naso-oropharyngeal swab	Not Detectable	NA	NA
474/16	Not Detectable		ARACRUZ	2016-05-11	2016-05-12	1	19	Death	2015-10-15	6	Months	6	Female	Oropharynx and nasopharynx secretion	Detectable	Influenza A	Influenza A H1N1 (pdm09)
476/16	Detectable	22.8	SERRA	2016-05-02	2016-05-12	10	18	Cured	2014-07-23	1	Years	21	Female	Oropharynx and nasopharynx secretion	Not Detectable	NA	NA
480/16	Detectable	31.7	SERRA	2016-05-05	2016-05-12	7	18	Cured	2016-03-13	1	Months	1	Male	Naso-oropharyngeal swab	Not Detectable	NA	NA
481/16	Detectable	26.6	SERRA	2016-05-07	2016-05-12	5	18	Cured	2016-04-13	29	Days	0	Male	Naso-oropharyngeal swab	Not Detectable	NA	NA
482/16	Detectable	18.5	DOMINGOS MARTINS	2016-05-10	2016-05-12	2	19	Cured	2013-06-08	2	Years	35	Female	Naso-oropharyngeal swab	Not Detectable	NA	NA
485/16	Detectable	22.8	CARIACICA	2016-05-10	2016-05-13	3	19	Cured	2016-03-12	2	Months	2	Female	Naso-oropharyngeal swab	Not Detectable	NA	NA
486/16	Detectable	21.1	SERRA	2016-05-13	2016-05-15	2	19	Cured	2014-07-06	1	Years	22	Male	Naso-oropharyngeal swab	Not Detectable	NA	NA
487/16	Not Detectable		VITÓRIA	2016-05-09	2016-05-15	6	19	Cured	2013-12-16	2	Years	28	Female	Naso-oropharyngeal swab	Detectable	Influenza A	Influenza A H1N1 (pdm09)
489/16	Detectable	22.4	SÃO MATEUS	2016-05-05	2016-05-12	7	18	Cured	2015-10-22	6	Months	6	Male	Oropharynx and nasopharynx secretion	Not Detectable	NA	NA
491/16	Detectable	26.9	ICONHA	2016-05-10	2016-05-14	4	19	Cured	2014-12-21	1	Years	16	Female	Naso-oropharyngeal swab	Not Detectable	NA	NA
500/16	Detectable	18.1	VITÓRIA	2016-05-10	2016-05-14	4	19	Cured	2016-04-18	26	Days	0	Male	Oropharynx and nasopharynx secretion	Not Detectable	NA	NA
501/16	Detectable	30.1	VITÓRIA	2016-05-09	2016-05-14	5	19	Cured	2016-04-28	16	Days	0	Male	Oropharynx and nasopharynx secretion	Not Detectable	NA	NA
509/16	Detectable	23.1	VILA VELHA	2016-05-13	2016-05-16	3	19	Cured	2016-01-25	3	Months	3	Male	Naso-oropharyngeal swab	Not Detectable	NA	NA
519/16	Detectable	22.5	SERRA	2016-05-13	2016-05-16	3	19	Cured	2015-09-14	8	Months	8	Female	Oropharynx and nasopharynx secretion	Not Detectable	NA	NA
520/16	Not Detectable		VITÓRIA	2016-03-14	2016-05-16	62	19	Cured	2015-04-01	1	Years	13	Male	Oropharynx and nasopharynx secretion	Not Detectable	NA	NA
523/16	Not Detectable		VILA VELHA	2016-05-10	2016-05-17	7	19	Cured	2014-01-13	2	Years	28	Female	Naso-oropharyngeal swab	Not Detectable	NA	NA
524/16	Detectable	21.5	CARIACICA	2016-05-08	2016-05-16	8	19	Cured	2016-04-30	16	Days	0	Male	Naso-oropharyngeal swab	Not Detectable	NA	NA
525/16	Detectable	19.9	CARIACICA		2016-05-16		20	Cured	2016-05-06	10	Days	0	Female	Naso-oropharyngeal swab	Not Detectable	NA	NA
529/16	Detectable	20	VILA VELHA	2016-05-12	2016-05-13	1	19	Cured	2015-05-11	1	Years	12	Male	Oropharynx and nasopharynx secretion	Not Detectable	NA	NA
536/16	Detectable	20.3	CACHOEIRO DE ITAPEMIRIM	2016-05-09	2016-05-17	8	19	Cured	2015-11-26	5	Months	5	Female	Nasopharyngeal secretion	Not Detectable	NA	NA
540/16	Detectable	27.3	CARIACICA	2016-05-11	2016-05-17	6	19	Cured	2016-04-27	20	Days	0	Male	Naso-oropharyngeal swab	Not Detectable	NA	NA
541/16	Not Detectable		DOMINGOS MARTINS	2016-05-11	2016-05-17	6	19	Cured	2016-02-03	3	Months	3	Female	Naso-oropharyngeal swab	Detectable	Influenza B	NA
543/16	Detectable	30.8	VILA VELHA	2016-05-13	2016-05-17	4	19	Cured	2015-09-14	8	Months	8	Female	Naso-oropharyngeal swab	Not Detectable	NA	NA
546/16	Detectable	26.6	SERRA	2016-05-12	2016-05-18	6	19	Cured	2015-09-16	8	Months	8	Female	Oropharynx and nasopharynx secretion	Not Detectable	NA	NA
547/16	Not Detectable		SERRA	2016-05-04	2016-05-06	2	18	Cured	2015-01-08	1	Years	15	Male	Naso-oropharyngeal swab	Detectable	Influenza B	NA
553/16	Detectable	23.5	CACHOEIRO DE ITAPEMIRIM	2016-05-13	2016-05-17	4	19	Cured	2014-09-07	1	Years	20	Female	Naso-oropharyngeal swab	Not Detectable	NA	NA
554/16	Detectable	34.2	CACHOEIRO DE ITAPEMIRIM	2016-05-07	2016-05-17	10	18	Cured	2015-05-19	11	Months	11	Male	Naso-oropharyngeal swab	Not Detectable	NA	NA
558/16	Detectable	21.4	GUARAPARI	2016-05-18	2016-05-19	1	20	Cured	2016-03-15	2	Months	2	Male	Naso-oropharyngeal swab	Not Detectable	NA	NA
562/16	Detectable	24.4	GUARAPARI	2016-05-13	2016-05-18	5	19	Cured	2014-06-05	1	Years	23	Female	Naso-oropharyngeal swab	Not Detectable	NA	NA
563/16	Detectable	20.8	VILA VELHA	2016-05-13	2016-05-18	5	19	Cured	2015-07-01	10	Months	10	Female	Naso-oropharyngeal swab	Not Detectable	NA	NA
564/16	Detectable	26.5	VITÓRIA	2016-05-14	2016-05-19	5	19	Cured	2015-08-31	8	Months	8	Female	Naso-oropharyngeal swab	Not Detectable	NA	NA
565/16	Detectable	23	SERRA	2016-05-16	2016-05-19	3	20	Cured	2016-03-20	1	Months	1	Male	Naso-oropharyngeal swab	Not Detectable	NA	NA
566/16	Detectable	38.6	CARIACICA	2016-05-13	2016-05-19	6	19	Cured	2015-10-18	7	Months	7	Male	Naso-oropharyngeal swab	Not Detectable	NA	NA
567/16	Not Detectable		ARACRUZ	2016-05-12	2016-05-18	6	19	Cured	2015-01-12	1	Years	16	Female	Naso-oropharyngeal swab	Not Detectable	NA	NA
569/16	Not Detectable		CARIACICA	2016-05-16	2016-05-18	2	20	Cured	2015-06-21	10	Months	10	Male	Alveolar bronchial lavage	Not Detectable	NA	NA
576/16	Detectable	23.3	NOVA VENÉCIA	2016-05-08	2016-05-13	5	19	Cured	2013-10-17	2	Years	30	Female	Naso-oropharyngeal swab	Not Detectable	NA	NA
577/16	Not Detectable		COLATINA	2016-05-11	2016-05-18	7	19	Cured	2016-05-02	17	Days	0	Female	Naso-oropharyngeal swab	Not Detectable	NA	NA
580/16	Detectable	21.6	NOVA VENÉCIA	2016-05-13	2016-05-13	0	19	Cured	2015-08-21	8	Months	8	Female	Naso-oropharyngeal swab	Not Detectable	NA	NA
581/16	Not Detectable		LINHARES	2016-05-06	2016-05-16	10	18	Cured	2015-05-11	1	Years	12	Female	Naso-oropharyngeal swab	Detectable	Influenza A	NA Not Subtipável
582/16	Not Detectable		BAIXO GUANDU	2016-05-14	2016-05-15	1	19	Cured	2014-12-23	1	Years	16	Female	Naso-oropharyngeal swab	Not Detectable	NA	NA
584/16	Not Detectable		ARACRUZ	2016-05-10	2016-05-19	9	19	Cured	2016-02-05	3	Months	3	Female	Naso-oropharyngeal swab	Not Detectable	NA	NA
586/16	Detectable	20.6	COLATINA	2016-05-18	2016-05-19	1	20	Cured	2015-12-01	5	Months	5	Female	Naso-oropharyngeal swab	Not Detectable	NA	NA
587/16	Not Detectable		VITÓRIA	2016-05-17	2016-05-19	2	20	Cured	2014-01-13	2	Years	28	Female	Naso-oropharyngeal swab	Not Detectable	NA	NA
593/16	Detectable	24.6	GUARAPARI	2016-05-16	2016-05-20	4	20	Cured	2015-05-30	11	Months	11	Female	Naso-oropharyngeal swab	Not Detectable	NA	NA
594/16	Detectable	23.7	GUARAPARI	2016-05-20	2016-05-20	0	20	Cured	2016-05-10	10	Days	0	Male	Naso-oropharyngeal swab	Not Detectable	NA	NA
601/16	Detectable	21.7	CACHOEIRO DE ITAPEMIRIM		2016-05-23		21	Cured	2016-04-28	25	Days	0	Male	Oropharynx and nasopharynx secretion	Not Detectable	NA	NA
602/16	Not Detectable		SERRA		2016-05-23		21	Cured	2016-05-20	3	Days	0	Male	Oropharynx and nasopharynx secretion	Not Detectable	NA	NA
603/16	Not Detectable		SERRA	2016-05-18	2016-05-22	4	20	Cured	2015-05-06	1	Years	12	Male	Naso-oropharyngeal swab	Not Detectable	NA	NA
606/16	Detectable	27.1	SERRA	2016-05-17	2016-05-23	6	20	Cured	2015-09-10	8	Months	8	Female	Naso-oropharyngeal swab	Not Detectable	NA	NA
611/16	Detectable	27.8	VILA VELHA	2016-05-25	2016-05-28	3	21	Cured	2015-11-25	6	Months	6	Male	Nasopharyngeal secretion	Not Detectable	NA	NA
612/16	Not Detectable		VITÓRIA	2016-05-28	2016-05-29	1	21	Cured	2016-03-01	2	Months	2	Female	Nasopharyngeal secretion	Not Detectable	NA	NA
613/16	Not Detectable		CARIACICA	2016-05-26	2016-05-27	1	21	Cured	2016-03-22	2	Months	2	Male	Naso-oropharyngeal swab	Not Detectable	NA	NA
623/16	Not Detectable		SERRA	2016-05-21	2016-05-22	1	20	Cured	2015-09-25	7	Months	7	Female	Naso-oropharyngeal swab	Not Detectable	NA	NA
626/16	Detectable	26.8	MUQUI	2016-05-18	2016-05-24	6	20	Cured	2016-04-08	1	Months	1	Male	Naso-oropharyngeal swab	Not Detectable	NA	NA
637/16	Not Detectable		CARIACICA	2016-05-22	2016-05-23	1	21	Cured	2014-08-04	1	Years	21	Female	Naso-oropharyngeal swab	Not Detectable	NA	NA
641/16	Detectable	31.5	COLATINA	2016-05-24	2016-05-26	2	21	Death	2014-12-15	1	Years	17	Male	Naso-oropharyngeal swab	Not Detectable	NA	NA
651/16	Detectable	28.6	RIO BANANAL	2016-05-14	2016-05-22	8	19	Cured	2015-02-09	1	Years	15	Male	Naso-oropharyngeal swab	Not Detectable	NA	NA
653/16	Not Detectable		CACHOEIRO DE ITAPEMIRIM	2016-05-15	2016-05-30	15	20	Cured	2016-02-07	3	Months	3	Male	Naso-oropharyngeal swab	Not Detectable	NA	NA
655/16	Detectable	27.3	CACHOEIRO DE ITAPEMIRIM	2016-05-07	2016-05-30	23	18	Cured	2015-10-08	7	Months	7	Female	Naso-oropharyngeal swab	Not Detectable	NA	NA
660/16	Detectable	36.6	CACHOEIRO DE ITAPEMIRIM	2016-05-14	2016-05-30	16	19	Cured	2016-02-22	3	Months	3	Female	Naso-oropharyngeal swab	Not Detectable	NA	NA
661/16	Detectable	18.4	MARATAÍZES	2016-05-27	2016-05-30	3	21	Cured	2015-12-13	5	Months	5	Female	Tracheal Aspirate	Not Detectable	NA	NA
667/16	Not Detectable		VITÓRIA		2016-05-30		22	Cured	2016-03-25	2	Months	2	Male	Oropharynx and nasopharynx secretion	Not Detectable	NA	NA
668/16	Detectable	21.4	PANCAS	2016-05-26	2016-05-30	4	21	Cured	2016-04-26	1	Months	1	Male	Naso-oropharyngeal swab	Not Detectable	NA	NA
674/16	Detectable	25	CACHOEIRO DE ITAPEMIRIM	2016-05-20	2016-05-23	3	20	Cured	2014-07-15	1	Years	22	Female	Naso-oropharyngeal swab	Not Detectable	NA	NA
676/16	Not Detectable		CACHOEIRO DE ITAPEMIRIM	2016-05-20	2016-05-23	3	20	Cured	2016-02-09	3	Months	3	Male	Naso-oropharyngeal swab	Detectable	Influenza A	Influenza A H1N1 (pdm09)
678/16	Detectable	24.3	CACHOEIRO DE ITAPEMIRIM	2016-05-15	2016-05-25	10	20	Cured	2016-04-26	29	Days	0	Female	Naso-oropharyngeal swab	Not Detectable	NA	NA
679/16	Detectable	32.3	CACHOEIRO DE ITAPEMIRIM	2016-05-19	2016-05-23	4	20	Cured	2015-09-22	8	Months	8	Male	Naso-oropharyngeal swab	Not Detectable	NA	NA
680/16	Detectable	22.8	CACHOEIRO DE ITAPEMIRIM	2016-05-22	2016-05-27	5	21	Cured	2016-05-11	16	Days	0	Female	Oropharynx and nasopharynx secretion	Not Detectable	NA	NA
685/16	Not Detectable		DOMINGOS MARTINS	2016-05-29	2016-05-31	2	22	Cured	2013-09-25	2	Years	32	Male	Oropharynx and nasopharynx secretion	Not Detectable	NA	NA
686/16	Not Detectable		SERRA	2016-05-29	2016-05-31	2	22	Cured	2015-06-01	1	Years	11	Male	Oropharynx and nasopharynx secretion	Not Detectable	NA	NA
691/16	Not Detectable		ALEGRE	2016-05-31	2016-06-01	1	22	Cured	2014-11-15	1	Years	18	Male	Naso-oropharyngeal swab	Not Detectable	NA	NA
695/16	Detectable	21.1	VITÓRIA	2016-05-28	2016-06-02	4	21	Cured	2016-05-18	16	Days	0	Female	Naso-oropharyngeal swab	Not Detectable	NA	NA
697/16	Detectable	34.1	SERRA	2016-05-26	2016-06-02	6	21	Cured	2016-05-09	25	Days	0	Female	Oropharynx and nasopharynx secretion	Not Detectable	NA	NA
699/16	Detectable	23.4	ARACRUZ	2016-05-19	2016-05-26	7	20	Cured	2016-05-10	23	Days	0	Female	Aspirado brônquico	Not Detectable	NA	NA
703/16	Detectable	18.2	CARIACICA	2016-06-02	2016-06-07	5	22	Cured	2016-04-21	1	Months	1	Male	Nasopharynx Swab	Not Detectable	NA	NA
707/16	Not Detectable		SERRA	2016-06-01	2016-06-03	2	22	Cured	2016-03-02	3	Months	3	Male	Nasopharyngeal secretion	Not Detectable	NA	NA
713/16	Detectable	18.6	COLATINA	2016-05-30	2016-06-02	2	22	Cured	2015-05-18	1	Years	12	Male	Naso-oropharyngeal swab	Not Detectable	NA	NA
720/16	Detectable	30.5	ITAPEMIRIM	2016-05-31	2016-06-03	3	22	Cured	2015-01-30	1	Years	16	Female	Naso-oropharyngeal swab	Not Detectable	NA	NA
722/16	Not Detectable		MIMOSO DO SUL	2016-06-04	2016-06-07	3	22	Cured	2015-01-25	1	Years	16	Male	Naso-oropharyngeal swab	Not Detectable	NA	NA
723/16	Not Detectable		CACHOEIRO DE ITAPEMIRIM		2016-06-03		22	Cured	2016-04-27	1	Months	1	Male	Naso-oropharyngeal swab	Not Detectable	NA	NA
725/16	Detectable	22.3	VARGEM ALTA	2016-06-03	2016-06-08	5	22	Cured	2016-04-01	2	Months	2	Male	Naso-oropharyngeal swab	Not Detectable	NA	NA
726/16	Detectable	24.7	MIMOSO DO SUL	2016-06-07	2016-06-08	1	23	Cured	2016-05-06	1	Months	1	Male	Naso-oropharyngeal swab	Not Detectable	NA	NA
730/16	Not Detectable		CACHOEIRO DE ITAPEMIRIM	2016-06-01	2016-06-03	2	22	Death	2014-11-06	1	Years	18	Female	Tracheal Aspirate	Not Detectable	NA	NA
731/16	Detectable	37.6	GUAÇUÍ	2016-05-26	2016-06-05	9	21	Death	2015-02-10	1	Years	15	Female	Alveolar bronchial lavage	Not Detectable	NA	NA
733/16	Detectable	21.8	ARACRUZ	2016-06-04	2016-06-08	4	22	Cured	2016-05-15	24	Days	0	Male	Naso-oropharyngeal swab	Not Detectable	NA	NA
737/16	Detectable	21.8	CARIACICA	2016-06-04	2016-06-07	3	22	Cured	2016-04-13	1	Months	1	Female	Nasopharynx Swab	Not Detectable	NA	NA
744/16	Not Detectable		VILA VELHA	2016-05-22	2016-05-26	4	21	Cured	2013-06-21	2	Years	35	Male	Swab	Not Detectable	NA	NA
750/16	Not Detectable		SERRA	2016-06-02	2016-06-09	7	22	Cured	2014-10-02	1	Years	20	Male	Oropharynx and nasopharynx secretion	Not Detectable	NA	NA
751/16	Detectable	24.5	VITÓRIA	2016-06-12	2016-06-13	1	24	Cured	2016-02-19	3	Months	3	Female	Oropharynx and nasopharynx secretion	Not Detectable	NA	NA
754/16	Detectable	24.5	CACHOEIRO DE ITAPEMIRIM	2016-06-02	2016-06-09	7	22	Cured	2016-04-08	2	Months	2	Female	Oropharynx and nasopharynx secretion	Not Detectable	NA	NA
755/16	Detectable	20.1	ITAPEMIRIM	2016-06-05	2016-06-09	4	23	Cured	2016-03-29	2	Months	2	Female	Naso-oropharyngeal swab	Not Detectable	NA	NA
756/16	Detectable	22.8	JERÔNIMO MONTEIRO	2016-06-03	2016-06-08	5	22	Cured	2015-01-06	1	Years	17	Male	Naso-oropharyngeal swab	Not Detectable	NA	NA
759/16	Detectable	25.4	GUARAPARI	2016-06-12	2016-06-14	2	24	Cured	2016-05-17	28	Days	0	Male	Naso-oropharyngeal swab	Not Detectable	NA	NA
764/16	Not Detectable		VILA VELHA		2016-06-10		23	Cured	2014-11-06	1	Years	19	Male	Alveolar bronchial lavage	Not Detectable	NA	NA
766/16	Detectable	22	VITÓRIA	2016-06-13	2016-06-14	1	24	Cured	2014-12-01	1	Years	18	Female	Oropharyngeal Swab	Not Detectable	NA	NA
774/16	Not Detectable		CACHOEIRO DE ITAPEMIRIM	2016-04-23	2016-06-16	53	16	Cured	2015-09-30	8	Months	8	Male	Naso-oropharyngeal swab	Not Detectable	NA	NA
781/16	Not Detectable		ITARANA		2016-06-17		24	Cured	2015-08-18	9	Months	9	Male	Naso-oropharyngeal swab	Not Detectable	NA	NA
782/16	Not Detectable		ALEGRE	2016-06-15	2016-06-20	5	24	Cured	2015-03-09	1	Years	15	Male	Naso-oropharyngeal swab	Not Detectable	NA	NA
783/16	Detectable	40	CACHOEIRO DE ITAPEMIRIM	2016-06-20	2016-06-20	0	25	Cured	2015-05-16	1	Years	13	Male	Naso-oropharyngeal swab	Not Detectable	NA	NA
786/16	Detectable	22.6	SERRA	2016-06-16	2016-06-21	5	24	Cured	2016-03-10	3	Months	3	Male	Oropharynx and nasopharynx secretion	Not Detectable	NA	NA
792/16	Not Detectable		VILA VELHA	2016-06-16	2016-06-22	6	24	Cured	2015-06-02	1	Years	12	Female	Nasopharynx Swab	Not Detectable	NA	NA
793/16	Not Detectable		VITÓRIA	2016-06-19	2016-06-22	3	25	Cured	2015-09-17	9	Months	9	Female	Nasopharynx Swab	Not Detectable	NA	NA
798/16	Detectable	27.2	SANTA MARIA DE JETIBÁ	2016-06-17	2016-06-23	6	24	Cured	2016-04-21	2	Months	2	Male	Naso-oropharyngeal swab	Not Detectable	NA	NA
805/16	Detectable	26.9	VILA VELHA	2016-06-22	2016-06-24	2	25	Cured	2016-06-14	10	Days	0	Female	Naso-oropharyngeal swab	Not Detectable	NA	NA
810/16	Not Detectable		VILA VELHA	2016-06-23	2016-06-24	1	25	Cured	2014-05-10	2	Years	25	Female	Alveolar bronchial lavage	Not Detectable	NA	NA
818/16	Detectable	27.6	CARIACICA	2016-06-22	2016-06-27	5	25	Cured	2016-05-31	27	Days	0	Male	Naso-oropharyngeal swab	Not Detectable	NA	NA
819/16	Not Detectable		VILA VELHA		2016-06-27		26	Death	2016-01-29	4	Months	4	Female	Naso-oropharyngeal swab	Not Detectable	NA	NA
825/16	Not Detectable		COLATINA	2016-06-22	2016-06-27	5	25	Cured	2015-12-06	6	Months	6	Male	Naso-oropharyngeal swab	Not Detectable	NA	NA
827/16	Detectable	23.8	MARILÂNDIA	2016-06-14	2016-06-21	7	24	Cured	2016-03-24	3	Months	2	Male	Naso-oropharyngeal swab	Not Detectable	NA	NA
829/16	Detectable	20.9	ALTO RIO NOVO	2016-06-20	2016-06-20	0	25	Cured	2016-01-31	4	Months	4	Male	Naso-oropharyngeal swab	Not Detectable	NA	NA
841/16	Detectable	35.5	CARIACICA		2016-07-04		27	Cured	2016-05-21	1	Months	1	Female	Naso-oropharyngeal swab	Not Detectable	NA	NA
842/16	Detectable	20.4	CACHOEIRO DE ITAPEMIRIM	2016-06-26	2016-06-28	2	26	Cured	2016-01-26	5	Months	5	Female	Naso-oropharyngeal swab	Not Detectable	NA	NA
844/16	Detectable	33.1	MIMOSO DO SUL	2016-06-29	2016-06-30	1	26	Cured	2016-06-13	17	Days	0	Male	Naso-oropharyngeal swab	Not Detectable	NA	NA
848/16	Detectable	16.7	ITAPEMIRIM	2016-06-20	2016-06-25	5	25	Cured	2016-06-06	19	Days	0	Male	Alveolar bronchial lavage	Not Detectable	NA	NA
849/16	Detectable	22.9	CACHOEIRO DE ITAPEMIRIM	2016-06-20	2016-06-24	4	25	Cured	2016-06-08	16	Days	0	Female	Tracheal Aspirate	Not Detectable	NA	NA
852/16	Detectable	18.8	CACHOEIRO DE ITAPEMIRIM	2016-07-02	2016-07-05	3	26	Cured	2016-04-16	2	Months	2	Male	Oropharynx and nasopharynx secretion	Not Detectable	NA	NA
859/16	Not Detectable		VILA VELHA	2016-07-06	2016-07-09	3	27	Cured	2015-12-27	6	Months	6	Female	Naso-oropharyngeal swab	Not Detectable	NA	NA
868/16	Not Detectable		SERRA	2016-07-12	2016-07-13	1	28	Death	2016-06-11	1	Months	1	Male	Naso-oropharyngeal swab	Not Detectable	NA	NA
873/16	Not Detectable		VITÓRIA	2016-07-16	2016-07-18	2	28	Cured	2016-02-06	5	Months	5	Female	Alveolar bronchial lavage	Not Detectable	NA	NA
877/16	Detectable	28.8	CACHOEIRO DE ITAPEMIRIM	2016-07-08	2016-07-19	11	27	Cured	2015-05-23	1	Years	13	Male	Naso-oropharyngeal swab	Not Detectable	NA	NA
879/16	Not Detectable		IÚNA	2016-07-16	2016-07-18	2	28	Cured	2014-11-19	1	Years	19	Male	Alveolar bronchial lavage	Not Detectable	NA	NA
880/16	Not Detectable		PIÚMA	2016-07-20	2016-07-21	1	29	Cured	2014-06-02	2	Years	25	Male	Naso-oropharyngeal swab	Not Detectable	NA	NA
882/16	Detectable	26.1	SERRA	2016-07-21	2016-07-26	5	29	Cured	2016-06-28	28	Days	0	Male	Oropharynx and nasopharynx secretion	Not Detectable	NA	NA
892/16	Not Detectable		NOVA VENÉCIA	2016-07-22	2016-07-29	7	29	Cured	2014-07-15	2	Years	24	Female	Oropharynx and nasopharynx secretion	Not Detectable	NA	NA
894/16	Detectable	22.2	VILA VELHA	2016-07-29	2016-08-03	4	30	Cured	2016-01-27	6	Months	6	Male	Nasopharynx Swab	Not Detectable	NA	NA
897/16	Not Detectable		COLATINA	2016-07-22	2016-07-24	2	29	Cured	2016-01-14	6	Months	6	Male	Oropharynx and nasopharynx secretion	Not Detectable	NA	NA
898/16	Not Detectable		JERÔNIMO MONTEIRO	2016-07-25	2016-07-28	3	30	Cured	2015-10-04	9	Months	9	Female	Naso-oropharyngeal swab	Not Detectable	NA	NA
900/16	Not Detectable		VILA VELHA		2016-08-04		31	Cured	2016-06-05	1	Months	1	Male	Swab	Not Detectable	NA	NA
901/16	Not Detectable		SERRA		2016-08-04		31	Cured	2016-06-11	1	Months	1	Female	Swab	Not Detectable	NA	NA
902/16	Not Detectable		VILA VELHA		2016-08-04		31	Cured	2016-07-09	26	Days	0	Male	Swab	Not Detectable	NA	NA
903/16	Not Detectable		ALEGRE	2016-07-24	2016-07-28	4	30	Cured	2015-12-15	7	Months	7	Male	Naso-oropharyngeal swab	Not Detectable	NA	NA
904/16	Not Detectable		VILA VELHA	2016-08-03	2016-08-04	1	31	Cured	2016-07-21	14	Days	0	Male	Swab	Not Detectable	NA	NA
905/16	Not Detectable		VILA VELHA		2016-08-04		31	Cured	2016-07-21	14	Days	0	Male	Swab	Not Detectable	NA	NA
907/16	Not Detectable		CARIACICA	2016-08-04	2016-08-09	5	31	Cured	2014-06-21	2	Years	25	Female	Nasopharynx Swab	Not Detectable	NA	NA
910/16	Not Detectable		JOÃO NEIVA	2016-08-10	2016-08-10	0	32	Cured	2016-04-08	4	Months	4	Female	Nasopharyngeal secretion	Not Detectable	NA	NA
915/16	Detectable	32.4	CACHOEIRO DE ITAPEMIRIM	2016-08-13	2016-08-15	2	32	Cured	2016-04-18	3	Months	3	Female	Naso-oropharyngeal swab	Not Detectable	NA	NA
918/16	Not Detectable		SERRA	2016-08-10	2016-08-15	5	32	Cured	2016-05-05	3	Months	3	Male	Naso-oropharyngeal swab	Not Detectable	NA	NA
925/16	Not Detectable		VITÓRIA	2016-08-16	2016-08-19	3	33	Cured	2015-12-26	7	Months	7	Male	Nasopharynx Swab	Not Detectable	NA	NA
929/16	Not Detectable		CARIACICA	2016-08-16	2016-08-22	6	33	Cured	2014-04-16	2	Years	28	Female	Naso-oropharyngeal swab	Not Detectable	NA	NA
939/16	Not Detectable		VILA VELHA		2016-08-29		35	Cured	2015-12-08	8	Months	8	Female	Swab	Not Detectable	NA	NA
944/16	Not Detectable		RIO NOVO DO SUL	2016-08-25	2016-09-01	6	34	Cured	2016-07-22	1	Months	1	Male	Naso-oropharyngeal swab	Not Detectable	NA	NA
951/16	Not Detectable		VILA VELHA	2016-09-02	2016-09-08	6	35	Cured	2013-10-23	2	Years	34	Female	Oropharynx and nasopharynx secretion	Not Detectable	NA	NA
957/16	Not Detectable		COLATINA	2016-08-24	2016-08-25	1	34	Cured	2016-01-12	7	Months	7	Male	Oropharynx and nasopharynx secretion	Not Detectable	NA	NA
960/16	Not Detectable		CARIACICA	2016-09-12	2016-09-16	4	37	Cured	2013-12-12	2	Years	33	Female	Nasopharyngeal secretion	Not Detectable	NA	NA
962/16	Not Detectable		CARIACICA	2016-09-10	2016-09-19	9	36	Death	2016-04-14	5	Months	5	Female	Naso-oropharyngeal swab	Not Detectable	NA	NA
963/16	Not Detectable		CARIACICA	2016-09-17	2016-09-20	3	37	Cured	2016-09-17	3	Days	0	Female	Nasopharyngeal secretion	Not Detectable	NA	NA
966/16	Not Detectable		DOMINGOS MARTINS	2016-09-15	2016-09-22	7	37	Cured	2016-04-03	5	Months	5	Male	Naso-oropharyngeal swab	Not Detectable	NA	NA
968/16	Not Detectable		CACHOEIRO DE ITAPEMIRIM	2016-09-21	2016-09-23	2	38	Cured	2016-06-10	3	Months	3	Male	Naso-oropharyngeal swab	Not Detectable	NA	NA
975/16	Not Detectable		CARIACICA	2016-10-03	2016-10-11	8	40	Cured	2016-09-01	1	Months	1	Male	Naso-oropharyngeal swab	Not Detectable	NA	NA
976/16	Not Detectable		VILA VELHA	2016-10-04	2016-10-11	7	40	Cured	2016-08-21	1	Months	1	Male	Naso-oropharyngeal swab	Not Detectable	NA	NA
977/16	Not Detectable		VILA VELHA	2016-10-04	2016-10-11	7	40	Cured	2016-08-21	1	Months	1	Male	Naso-oropharyngeal swab	Not Detectable	NA	NA
001/17	Not Detectable		SERRA	2016-12-26	2016-12-31	5	52	Cured	2016-10-21	2	Months	2	Male	Naso-oropharyngeal swab	Not Detectable	NA	NA
011/17	Not Detectable		COLATINA	2016-12-13	2016-12-13	0	50	Cured	2016-02-12	10	Months	10	Male	Oropharynx and nasopharynx secretion	Not Detectable	NA	NA
032/17	Not Detectable		COLATINA	2017-03-01	2017-03-03	2	9	Cured	2017-01-24	1	Months	1	Male	Naso-oropharyngeal swab	Not Detectable	NA	NA
046/17	Detectable	22.4	VILA VELHA	2017-03-30	2017-03-31	0	13	Cured	2017-01-30	2	Months	2	Male	Naso-oropharyngeal swab	Not Detectable	NA	NA
047/17	Not Detectable		MIMOSO DO SUL	2017-03-29	2017-03-30	1	13	Cured	2016-12-16	3	Months	3	Female	Tracheal Aspirate	Not Detectable	NA	NA
049/17	Detectable	32.3	VILA VELHA	2017-03-30	2017-04-03	3	13	Cured	2013-11-22	3	Years	40	Male	Swab	Not Detectable	NA	NA
051/17	Detectable	24.2	VILA VELHA	2017-03-30	2017-04-03	3	13	Cured	2014-07-19	2	Years	32	Male	Swab	Not Detectable	NA	NA
055/17	Detectable	30.9	CARIACICA	2017-04-05	2017-04-06	1	14	Cured	2017-01-04	3	Months	3	Male	Naso-oropharyngeal swab	Not Detectable	NA	NA
058/17	Detectable	28.6	VILA VELHA	2017-04-05	2017-04-10	5	14	Cured	2017-03-24	17	Days	0	Male	Naso-oropharyngeal swab	Not Detectable	NA	NA
060/17	Detectable	20.9	CARIACICA	2017-04-05	2017-04-10	5	14	Cured	2016-12-07	4	Months	4	Male	Naso-oropharyngeal swab	Not Detectable	NA	NA
066/17	Detectable	27	VILA VELHA	2017-04-07	2017-04-12	5	14	Cured	2016-02-23	1	Years	13	Female	Naso-oropharyngeal swab	Not Detectable	NA	NA
067/17	Not Detectable		VITÓRIA	2017-04-12	2017-04-13	1	15	Cured	2017-04-12	1	Days	0	Female	Oropharynx and nasopharynx secretion	Not Detectable	NA	NA
068/17	Detectable	20.3	VITÓRIA	2017-04-06	2017-04-13	7	14	Cured	2015-12-04	1	Years	16	Female	Oropharynx and nasopharynx secretion	Not Detectable	NA	NA
069/17	Detectable	37.5	VILA VELHA	2017-04-09	2017-04-15	6	15	Cured	2015-01-10	2	Years	27	Female	Naso-oropharyngeal swab	Not Detectable	NA	NA
070/17	Detectable	21.8	SERRA	2017-04-07	2017-04-13	6	14	Cured	2016-12-02	4	Months	4	Male	Oropharynx and nasopharynx secretion	Not Detectable	NA	NA
071/17	Detectable	25.4	VITÓRIA	2017-04-08	2017-04-13	5	14	Cured	2016-10-03	6	Months	6	Male	Naso-oropharyngeal swab	Not Detectable	NA	NA
072/17	Detectable	22.3	VITÓRIA	2017-04-13	2017-04-19	6	15	Cured	2016-10-19	6	Months	6	Male	Naso-oropharyngeal swab	Not Detectable	NA	NA
073/17	Not Detectable		VILA VELHA	2017-03-24	2017-03-24	0	12	Cured	2017-03-24	17	Days	0	Male	Naso-oropharyngeal swab	Not Detectable	NA	NA
075/17	Not Detectable		LINHARES	2017-03-31	2017-03-31	0	13	Cured	2017-01-27	2	Months	2	Male	Naso-oropharyngeal swab	Not Detectable	NA	NA
076/17	Detectable	25	VILA VELHA	2017-04-16	2017-04-19	3	16	Cured	2017-03-24	26	Days	0	Male	Naso-oropharyngeal swab	Not Detectable	NA	NA
078/17	Not Detectable		CARIACICA	2017-03-09	2017-04-10	31	10	Death	2016-12-02	4	Months	4	Female	Naso-oropharyngeal swab	Not Detectable	NA	NA
086/17	Not Detectable		ARACRUZ	2017-04-15	2017-04-20	5	15	Cured	2016-05-03	11	Months	11	Female	Naso-oropharyngeal swab	Not Detectable	NA	NA
089/17	Not Detectable		SERRA	2017-04-16	2017-04-25	9	16	Cured	2014-12-15	2	Years	28	Female	Oropharynx and nasopharynx secretion	Not Detectable	NA	NA
091/17	Detectable	26.5	CARIACICA	2017-04-21	2017-04-25	4	16	Cured	2017-03-20	1	Months	1	Female	Naso-oropharyngeal swab	Not Detectable	NA	NA
092/17	Detectable	27.3	PRADO	2017-04-19	2017-04-20	1	16	Cured	2016-06-28	9	Months	9	Male	Naso-oropharyngeal swab	Not Detectable	NA	NA
093/17	Detectable	20.6	SERRA	2017-04-15	2017-04-20	5	15	Cured	2016-09-27	6	Months	6	Male	Naso-oropharyngeal swab	Not Detectable	NA	NA
095/17	Detectable	24.1	SÃO MATEUS	2017-04-23	2017-04-25	2	17	Cured	2014-03-29	3	Years	36	Male	Naso-oropharyngeal swab	Not Detectable	NA	NA
097/17	Detectable	27.6	MARECHAL FLORIANO	2017-04-22	2017-04-26	4	16	Cured	2014-07-23	2	Years	33	Female	Swab	Not Detectable	NA	NA
098/17	Not Detectable		SANTA TERESA	2017-04-22	2017-04-25	3	16	Cured	2017-03-11	1	Months	1	Male	Tracheal Aspirate	Not Detectable	NA	NA
100/17	Detectable	20.4	CARIACICA	2017-04-23	2017-04-25	2	17	Cured	2013-06-24	3	Years	46	Female	Naso-oropharyngeal swab	Not Detectable	NA	NA
102/17	Not Detectable		BAIXO GUANDU	2017-04-24	2017-04-28	4	17	Cured	2016-10-27	6	Months	6	Female	Naso-oropharyngeal swab	Not Detectable	NA	NA
103/17	Detectable	24	SERRA		2017-04-30		18	Cured	2015-10-14	1	Years	18	Male	Oropharyngeal Swab	Not Detectable	NA	NA
104/17	Detectable	28	COLATINA	2017-04-21	2017-04-27	6	16	Cured	2016-09-22	7	Months	7	Male	Naso-oropharyngeal swab	Not Detectable	NA	NA
111/17	Not Detectable		COLATINA	2017-03-10	2017-04-24	44	15	Cured	2016-09-15	7	Months	7	Male	Naso-oropharyngeal swab	Not Detectable	NA	NA
123/17	Detectable	23.9	SERRA	2017-04-27	2017-05-02	5	17	Cured	2017-03-17	1	Months	1	Male	Naso-oropharyngeal swab	Not Detectable	NA	NA
125/17	Detectable	19.4	CARIACICA	2017-04-29	2017-05-04	5	17	Cured	2016-09-08	7	Months	7	Male	Naso-oropharyngeal swab	Not Detectable	NA	NA
126/17	Not Detectable		VITÓRIA	2017-04-17	2017-04-29	12	16	Cured	2016-10-27	6	Months	6	Female	Oropharynx and nasopharynx secretion	Not Detectable	NA	NA
128/17	Detectable	19.2	VITÓRIA	2017-05-03	2017-05-03	0	18	Cured	2017-03-13	1	Months	1	Female	Naso-oropharyngeal swab	Not Detectable	NA	NA
129/17	Not Detectable		VITÓRIA	2017-05-06	2017-05-08	2	18	Cured	2017-02-23	2	Months	2	Male	Naso-oropharyngeal swab	Not Detectable	NA	NA
130/17	Detectable	22	VITÓRIA	2017-05-02	2017-05-07	5	18	Cured	2016-07-16	9	Months	9	Male	Alveolar bronchial lavage	Not Detectable	NA	NA
132/17	Detectable	18.7	CACHOEIRO DE ITAPEMIRIM	2017-04-24	2017-04-27	3	17	Cured	2016-02-23	1	Years	14	Female	Naso-oropharyngeal swab	Not Detectable	NA	NA
133/17	Detectable	20	VILA VELHA	2017-04-19	2017-04-24	5	16	Cured	2015-03-27	2	Years	24	Male	Naso-oropharyngeal swab	Not Detectable	NA	NA
135/17	Detectable	21.3	SERRA	2017-04-22	2017-04-29	7	16	Cured	2016-12-29	4	Months	4	Male	Naso-oropharyngeal swab	Not Detectable	NA	NA
136/17	Detectable	20.5	VILA VELHA	2017-05-04	2017-05-06	2	18	Cured	2016-09-20	7	Months	7	Female	Naso-oropharyngeal swab	Not Detectable	NA	NA
138/17	Detectable	22.2	ARACRUZ	2017-05-07	2017-05-09	2	19	Cured	2016-12-01	5	Months	5	Male	Naso-oropharyngeal swab	Not Detectable	NA	NA
140/17	Detectable	23.8	COLATINA	2017-05-04	2017-05-06	2	18	Death	2017-04-17	21	Days	0	Male	Naso-oropharyngeal swab	Not Detectable	NA	NA
141/17	Detectable	33.1	COLATINA	2017-05-04	2017-05-06	2	18	Cured	2017-04-17	21	Days	0	Female	Naso-oropharyngeal swab	Not Detectable	NA	NA
143/17	Not Detectable		CARIACICA	2017-05-06	2017-05-08	2	18	Cured	2017-03-15	1	Months	1	Male	Tracheal Aspirate	Detectable	Influenza A	Influenza A Sazonal / H3
145/17	Detectable	20.6	CARIACICA	2017-05-07	2017-05-09	2	19	Cured	2017-04-12	27	Days	0	Female	Naso-oropharyngeal swab	Not Detectable	NA	NA
146/17	Not Detectable		VILA VELHA	2017-05-08	2017-05-10	2	19	Cured	2016-09-11	7	Months	7	Male	Swab	Not Detectable	NA	NA
149/17	Detectable	26.6	VITÓRIA	2017-04-16	2017-04-18	2	16	Cured	2016-02-06	1	Years	14	Female	Naso-oropharyngeal swab	Not Detectable	NA	NA
150/17	Detectable	21.9	SERRA	2017-05-05	2017-05-07	2	18	Cured	2017-04-06	1	Months	1	Female	Naso-oropharyngeal swab	Not Detectable	NA	NA
155/17	Not Detectable		SERRA	2017-04-15	2017-04-15	0	15	Cured	2015-08-20	1	Years	19	Female	Naso-oropharyngeal swab	Not Detectable	NA	NA
156/17	Not Detectable		SERRA	2017-05-06	2017-05-10	4	18	Cured	2016-07-01	10	Months	10	Male	Alveolar bronchial lavage	Not Detectable	NA	NA
160/17	Detectable	26.7	CARIACICA	2017-05-15	2017-05-15	0	20	Cured	2017-04-22	23	Days	0	Male	Naso-oropharyngeal swab	Not Detectable	NA	NA
163/17	Detectable	23.2	VITÓRIA	2017-05-08	2017-05-15	7	19	Cured	2017-03-21	1	Months	1	Male	Nasopharynx Swab	Not Detectable	NA	NA
167/17	Detectable	32	VITÓRIA	2017-05-14	2017-05-16	2	20	Cured	2017-05-05	11	Days	0	Female	Naso-oropharyngeal swab	Not Detectable	NA	NA
177/17	Detectable	37.6	CARIACICA	2017-05-08	2017-05-17	9	19	Cured	2017-04-29	18	Days	0	Male	Oropharynx and nasopharynx secretion	Not Detectable	NA	NA
179/17	Detectable	24.8	SERRA	2017-05-12	2017-05-17	5	19	Cured	2015-08-04	1	Years	21	Female	Oropharynx and nasopharynx secretion	Not Detectable	NA	NA
180/17	Detectable	22.9	SERRA	2017-05-14	2017-05-18	4	20	Cured	2017-02-23	2	Months	2	Male	Swab	Not Detectable	NA	NA
188/17	Detectable	21.9	MARATAÍZES	2017-05-15	2017-05-19	4	20	Cured	2016-05-06	1	Years	12	Male	Naso-oropharyngeal swab	Not Detectable	NA	NA
189/17	Detectable	28.6	IRUPI	2017-05-11	2017-05-19	8	19	Cured	2016-07-07	10	Months	10	Male	Naso-oropharyngeal swab	Not Detectable	NA	NA
190/17	Not Detectable		SAO JOSÉ DO CALÇADO	2017-05-13	2017-05-19	6	19	Cured	2015-06-23	1	Years	22	Male	Naso-oropharyngeal swab	Not Detectable	NA	NA
191/17	Not Detectable		VITÓRIA	2017-05-17	2017-05-19	2	20	Cured	2017-03-28	1	Months	1	Female	Naso-oropharyngeal swab	Not Detectable	NA	NA
192/17	Not Detectable		VITÓRIA	2017-05-17	2017-05-19	2	20	Cured	2017-05-09	10	Days	0	Female	Naso-oropharyngeal swab	Not Detectable	NA	NA
194/17	Detectable	25.1	SERRA	2017-05-13	2017-05-19	6	19	Cured	2017-04-18	1	Months	1	Female	Nasopharynx Swab	Not Detectable	NA	NA
196/17	Detectable	35	VILA VELHA	2017-05-18	2017-05-19	1	20	Cured	2016-09-13	8	Months	8	Female	Nasopharynx Swab	Not Detectable	NA	NA
199/17	Detectable	22.6	ARACRUZ	2017-05-20	2017-05-26	6	20	Cured	2017-04-24	28	Days	1	Male	Fragmentos de pulmão	Not Detectable	NA	NA
200/17	Detectable	35.2	CARIACICA	2017-05-17	2017-05-22	5	20	Cured	2016-02-13	1	Years	15	Male	Naso-oropharyngeal swab	Not Detectable	NA	NA
203/17	Not Detectable		GUARAPARI	2017-05-20	2017-05-24	4	20	Cured	2016-12-12	5	Months	5	Female	Naso-oropharyngeal swab	Detectable	Influenza A	Influenza A Sazonal / H3
217/17	Not Detectable		VITÓRIA	2017-05-10	2017-05-25	15	19	Cured	2016-12-24	5	Months	5	Male	Naso-oropharyngeal swab	Not Detectable	NA	NA
218/17	Detectable	21	SERRA	2017-05-20	2017-05-25	5	20	Cured	2016-12-01	5	Months	5	Female	Naso-oropharyngeal swab	Detectable	Influenza A	Influenza A Sazonal / H3
232/17	Not Detectable		VARGEM ALTA	2017-05-05	2017-05-28	23	18	Cured	2016-03-19	1	Years	14	Male	Naso-oropharyngeal swab	Not Detectable	NA	NA
235/17	Detectable	25.1	CARIACICA	2017-05-22	2017-05-28	6	21	Cured	2017-05-17	12	Days	0	Male	Naso-oropharyngeal swab	Not Detectable	NA	NA
241/17	Detectable	28.8	CASTELO	2017-05-28	2017-05-29	1	22	Cured	2017-02-25	3	Months	3	Male	Naso-oropharyngeal swab	Detectable	Influenza A	Influenza A Sazonal / H3
242/17	Not Detectable		VITÓRIA	2017-05-27	2017-05-30	3	21	Cured	2016-04-15	1	Years	13	Female	Alveolar bronchial lavage	Not Detectable	NA	NA
243/17	Detectable	20	CARIACICA	2017-05-26	2017-05-26	0	21	Cured	2017-01-02	4	Months	4	Male	Alveolar bronchial lavage	Not Detectable	NA	NA
255/17	Detectable	23	VIANA	2017-05-29	2017-05-30	1	22	Cured	2017-04-04	1	Months	1	Male	Nasopharynx Swab	Not Detectable	NA	NA
274/17	Detectable	22.6	ITAPEMIRIM	2017-06-02	2017-06-06	4	22	Death	2017-02-05	4	Months	4	Female	Alveolar bronchial lavage	Not Detectable	NA	NA
284/17	Detectable	17.3	ITAPEMIRIM	2017-05-31	2017-06-05	5	22	Cured	2017-02-27	3	Months	3	Male	Aspirado brônquico	Not Detectable	NA	NA
290/17	Detectable	18.3	VITÓRIA	2017-06-07	2017-06-09	2	23	Cured	2017-04-15	1	Months	1	Male	Tracheal Aspirate	Not Detectable	NA	NA
291/17	Not Detectable		MARATAÍZES	2017-06-06	2017-06-09	3	23	Cured	2016-08-23	9	Months	9	Female	Oropharynx and nasopharynx secretion	Not Detectable	NA	NA
292/17	Not Detectable		ALEGRE	2017-06-06	2017-06-09	3	23	Cured	2016-10-15	7	Months	7	Male	Alveolar bronchial lavage	Not Detectable	NA	NA
297/17	Detectable	15.8	VITÓRIA	2017-06-04	2017-06-09	5	23	Cured	2017-04-27	1	Months	1	Female	Alveolar bronchial lavage	Not Detectable	NA	NA
298/17	Detectable	25.4	SERRA	2017-06-05	2017-06-09	4	23	Cured	2016-05-14	1	Years	12	Female	Naso-oropharyngeal swab	Not Detectable	NA	NA
302/17	Not Detectable		CACHOEIRO DE ITAPEMIRIM	2017-06-09	2017-06-13	4	23	Cured	2017-03-09	3	Months	3	Female	Oropharynx and nasopharynx secretion	Not Detectable	NA	NA
317/17	Not Detectable		GOVERNADOR VALADARES	2017-06-13	2017-06-15	2	24	Cured	2015-06-23	1	Years	23	Female	Nasopharynx Swab	Not Detectable	NA	NA
321/17	Detectable	19.7	SERRA	2017-06-15	2017-06-19	4	24	Cured	2017-01-30	4	Months	4	Male	Nasopharyngeal secretion	Not Detectable	NA	NA
327/17	Detectable	26	MARECHAL FLORIANO	2017-06-11	2017-06-17	6	24	Cured	2016-09-25	8	Months	8	Female	Oropharynx and nasopharynx secretion	Not Detectable	NA	NA
330/17	Detectable	30.2	LINHARES	2017-06-01	2017-06-08	7	22	Cured	2017-01-13	4	Months	4	Female	Oropharynx and nasopharynx secretion	Not Detectable	NA	NA
334/17	Detectable	23.1	ITAPEMIRIM	2017-06-16	2017-06-21	5	24	Cured	2016-10-29	7	Months	7	Male	Naso-oropharyngeal swab	Not Detectable	NA	NA
338/17	Detectable	23.8	VILA VELHA	2017-06-13	2017-06-23	10	24	Cured	2017-04-20	2	Months	2	Male	Naso-oropharyngeal swab	Not Detectable	NA	NA
343/17	Detectable	29	CACHOEIRO DE ITAPEMIRIM	2017-03-21	2017-06-27	96	25	Cured	2015-08-07	1	Years	22	Female	Tracheal Aspirate	Not Detectable	NA	NA
344/17	Not Detectable		CACHOEIRO DE ITAPEMIRIM	2017-06-19	2017-06-27	8	25	Cured	2017-03-06	3	Months	3	Female	Tracheal Aspirate	Not Detectable	NA	NA
345/17	Not Detectable		ATILIO VIVACQUA	2017-06-23	2017-06-27	4	25	Cured	2017-03-30	2	Months	2	Male	Naso-oropharyngeal swab	Not Detectable	NA	NA
356/17	Detectable	20.6	CARIACICA	2017-06-25	2017-06-28	3	26	Cured	2017-03-16	3	Months	3	Female	Naso-oropharyngeal swab	Not Detectable	NA	NA
367/17	Detectable	30.4	VILA VELHA	2017-06-26	2017-07-01	5	26	Cured	2017-01-29	5	Months	5	Male	Oropharynx and nasopharynx secretion	Not Detectable	NA	NA
396/17	Not Detectable		VITÓRIA	2017-07-08	2017-07-10	2	27	Cured	2017-04-12	2	Months	2	Female	Naso-oropharyngeal swab	Not Detectable	NA	NA
400/17	Detectable	24.5	VILA VELHA	2017-07-02	2017-07-11	9	27	Cured	2017-03-24	3	Months	3	Male	Tracheal Aspirate	Not Detectable	NA	NA
401/17	Detectable	19.1	SANTA TERESA	2017-07-09	2017-07-11	2	28	Cured	2017-06-07	1	Months	1	Male	Nasopharyngeal secretion	Not Detectable	NA	NA
410/17	Detectable	29.4	CACHOEIRO DE ITAPEMIRIM	2017-07-01	2017-07-07	6	26	Cured	2017-02-25	4	Months	4	Male	Naso-oropharyngeal swab	Not Detectable	NA	NA
411/17	Not Detectable		CACHOEIRO DE ITAPEMIRIM	2017-07-06	2017-07-07	1	27	Cured	2017-02-28	4	Months	4	Male	Naso-oropharyngeal swab	Not Detectable	NA	NA
413/17	Not Detectable		VITÓRIA	2017-07-07	2017-07-14	7	27	Cured	2013-09-22	3	Years	45	Female	Oropharynx and nasopharynx secretion	Detectable	Influenza B	NA
425/17	Detectable	23.8	VITÓRIA	2017-07-14	2017-07-18	4	28	Cured	2017-05-22	1	Months	1	Male	Nasopharyngeal secretion	Not Detectable	NA	NA
435/17	Detectable	22.5	COLATINA	2017-07-20	2017-07-24	4	29	Cured	2017-04-22	3	Months	3	Male	Naso-oropharyngeal swab	Not Detectable	NA	NA
440/17	Not Detectable		VITÓRIA	2017-07-23	2017-07-25	2	30	Cured	2016-04-04	1	Years	15	Male	Naso-oropharyngeal swab	Not Detectable	NA	NA
443/17	Detectable	24.5	COLATINA	2017-06-29	2017-07-04	5	26	Cured	2017-06-21	1	Months	0	Male	Naso-oropharyngeal swab	Not Detectable	NA	NA
445/17	Detectable	23.9	SERRA	2017-07-21	2017-07-25	4	29	Cured	2016-07-02	1	Years	12	Female	Nasopharyngeal secretion	Not Detectable	NA	NA
451/17	Not Detectable		SERRA	2017-07-28	2017-07-29	1	30	Cured	2017-06-25	1	Months	1	Female	Naso-oropharyngeal swab	Not Detectable	NA	NA
468/17	Not Detectable		VILA VELHA	2017-08-01	2017-08-06	5	31	Death	2017-04-23	3	Months	3	Female	Tracheal Aspirate	Not Detectable	NA	NA
475/17	Not Detectable		CARIACICA	2017-08-01	2017-08-11	10	31	Cured	2015-05-11	2	Years	27	Male	Oropharynx and nasopharynx secretion	Not Detectable	NA	NA
478/17	Not Detectable		VILA VELHA	2017-08-12	2017-08-15	3	32	Cured	2017-06-04	2	Months	2	Female	Nasopharyngeal secretion	Not Detectable	NA	NA
491/17	Not Detectable		SERRA	2017-08-13	2017-08-20	7	33	Cured	2015-07-21	2	Years	24	Female	Naso-oropharyngeal swab	Not Detectable	NA	NA
492/17	Not Detectable		SERRA	2017-08-16	2017-08-18	2	33	Cured	2017-05-15	3	Months	3	Male	Nasopharyngeal secretion	Not Detectable	NA	NA
494/17	Detectable	26.6	CARIACICA	2017-08-18	2017-08-21	3	33	Cured	2016-07-02	1	Years	13	Female	Naso-oropharyngeal swab	Not Detectable	NA	NA
504/17	Detectable	19.6	CARIACICA	2017-08-22	2017-08-24	2	34	Cured	2016-06-23	1	Years	14	Female	Naso-oropharyngeal swab	Not Detectable	NA	NA
510/17	Not Detectable		MARATAÍZES	2017-08-23	2017-08-28	5	34	Cured	2014-01-23	3	Years	43	Male	Nasopharyngeal secretion	Not Detectable	NA	NA
513/17	Detectable	22.4	SANTA LEOPOLDINA	2017-08-27	2017-09-02	5	35	Cured	2017-04-04	5	Months	4	Female	Naso-oropharyngeal swab	Not Detectable	NA	NA
519/17	Not Detectable		SERRA	2017-08-30	2017-09-05	5	35	Cured	2017-07-11	1	Months	1	Female	Oropharynx and nasopharynx secretion	Not Detectable	NA	NA
531/17	Not Detectable		VITÓRIA	2017-09-13	2017-09-14	1	37	Cured	2014-09-10	3	Years	36	Female	Oropharynx and nasopharynx secretion	Not Detectable	NA	NA
534/17	Not Detectable		CARIACICA	2017-09-14	2017-07-16		37	Cured	2017-01-02	8	Months	6	Male	Alveolar bronchial lavage	Not Detectable	NA	NA
581/17	Not Detectable		VILA VELHA	2017-10-16	2017-10-17	1	42		2017-09-03	1	Months	1	Female	Nasopharynx aspirate	Not Detectable	NA	NA
583/17	Not Detectable		LINHARES		2017-10-05		40		2017-08-10	1	Months	1	Male	Aspirado brônquico	Not Detectable	NA	NA
590/17	Not Detectable		SERRA	2017-10-16	2017-10-18	2	42		2015-10-12	2	Years	24	Male	Oropharynx and nasopharynx secretion	Not Detectable	NA	NA
593/17	Detectable	20.9	VITÓRIA	2017-10-18	2017-10-23	5	42		2017-04-16	6	Months	6	Male	Oropharynx and nasopharynx secretion	Not Detectable	NA	NA
594/17	Not Detectable		SERRA	2017-10-18	2017-10-23	5	42		2014-10-31	2	Years	35	Female	Naso-oropharyngeal swab	Not Detectable	NA	NA
602/17	Not Detectable		VITÓRIA	2017-10-27	2017-10-29	2	43		2017-09-26	1	Months	1	Male	Swab	Not Detectable	NA	NA
607/17	Not Detectable		SERRA	2017-10-31	2017-11-07	7	44		2017-01-10	9	Months	9	Female	Oropharynx and nasopharynx secretion	Not Detectable	NA	NA
610/17	Detectable	28.4	SERRA	2017-10-29	2017-11-13	14	44		2017-06-15	4	Months	4	Female	Oropharynx and nasopharynx secretion	Not Detectable	NA	NA
611/17	Detectable	31.9	VILA PAVÃO	2017-11-07	2017-11-13	6	45		2017-09-16	1	Months	1	Male	Oropharynx and nasopharynx secretion	Not Detectable	NA	NA
612/17	Detectable	31.8	VENDA NOVA DO IMIGRANTE	2017-11-07	2017-11-13	6	45		2017-03-27	7	Months	7	Female	Oropharynx and nasopharynx secretion	Not Detectable	NA	NA
631/17	Not Detectable		MIMOSO DO SUL	2017-11-10	2017-11-11	1	45		2015-05-27	2	Years	29	Male	Alveolar bronchial lavage	Not Detectable	NA	NA
646/17	Detectable	33.8	VILA VELHA	2017-11-26	2017-11-29	3	48		2017-09-13	2	Months	2	Male	Swab	Not Detectable	NA	NA
673/17	Not Detectable		VITÓRIA	2017-12-15	2017-12-18	3	50		2016-02-01	1	Years	22	Female	Oropharynx and nasopharynx secretion	Detectable	Influenza "B"
675/17	Not Detectable		SERRA	2017-12-16	2017-12-21	5	50		2017-11-04	1	Months	1	Male	Oropharynx and nasopharynx secretion	Not Detectable	NA	NA
002/18	Not Detectable		VITÓRIA	2017-12-27	2017-12-28	1	52		2016-05-21	1	Years	19	Male	Oropharynx and nasopharynx secretion	Not Detectable	NA	NA
019/18	Detectable	28.4	VILA VELHA	2018-01-20	2018-01-22	2	3		2017-12-21	1	Months	1	Male	Oropharynx and nasopharynx secretion	Not Detectable	NA	NA
022/18	Detectable	24.6	VILA VELHA	2018-01-19	2018-01-24	5	3	Cured	2017-12-21	1	Years	1	Male	Oropharynx and nasopharynx secretion	Not Detectable	NA	NA
024/18	Detectable	29	SERRA	2018-01-25	2018-01-29	4	4		2017-12-17	1	Months	1	Female	Naso-oropharyngeal swab	Not Detectable	NA	NA
031/18	Detectable	23.4	MAUA DA SERRA	2018-02-01	2018-02-05	4	5		2017-10-14	3	Months	3	Female	Oropharynx and nasopharynx secretion	Not Detectable	NA	NA
041/18	Detectable	24.4	CARIACICA	2018-02-10	2018-02-15	5	6		2017-12-25	1	Months	1	Male	Naso-oropharyngeal swab	Not Detectable	NA	NA
050/18	Not Detectable		VITÓRIA	2018-02-18	2018-02-22	4	8		2016-06-07	1	Years	20	Male	Nasopharyngeal secretion	Not Detectable	NA	NA
052/18	Not Detectable		ARACRUZ	2018-02-19	2018-02-24	5	8		2018-01-02	1	Months	1	Male	Naso-oropharyngeal swab	Not Detectable	NA	NA
054/18	Detectable	20.8	VILA VELHA	2018-02-18	2018-02-24	6	8		2016-09-29	1	Years	16	Male	Nasopharyngeal secretion	Not Detectable	NA	NA
057/18	Detectable	23.7	SERRA	2018-02-23	2018-02-26	3	8		2015-08-14	2	Years	30	Male	Oropharynx and nasopharynx secretion	Not Detectable	NA	NA
058/18	Not Detectable		VILA VELHA	2018-02-27	2018-03-02	5	9		2018-02-27	4	Days	0	Male	Swab	Not Detectable	NA	NA
059/18	Detectable	25.6	VITÓRIA	2018-02-27	2018-03-02	5	9		2016-03-11	1	Years	23	Female	Swab	Not Detectable	NA	NA
062/18	Detectable	19	SERRA	2018-03-01	2018-03-02	1	9		2017-10-22	4	Months	4	Female	Naso-oropharyngeal swab	Not Detectable	NA	NA
063/18	Not Detectable		SERRA	2018-02-24	2018-03-02	8	8		2017-04-25	10	Months	10	Male	Oropharynx and nasopharynx secretion	Not Detectable	NA	NA
064/18	Detectable	38.4	SERRA	2018-02-27	2018-03-05	8	9		2017-08-31	6	Months	6	Male	Naso-oropharyngeal swab	Not Detectable	NA	NA
065/18	Detectable	22.4	SERRA	2018-02-27	2018-03-05	8	9		2018-01-11	1	Months	1	Female	Naso-oropharyngeal swab	Not Detectable	NA	NA
066/18	Detectable	18.5	SERRA	2018-02-28	2018-03-05	5	9		2018-01-11	1	Months	1	Male	Naso-oropharyngeal swab	Not Detectable	NA	NA
074/18	Detectable	23.3	CARIACICA	2018-03-03	2018-03-08	5	9		2018-02-04	1	Months	1	Male	Naso-oropharyngeal swab	Not Detectable	NA	NA
079/18	Detectable	34.9	CACHOEIRO DE ITAPEMIRIM	2018-03-02	2018-03-12	10	9		2016-03-17	1	Years	23	Male	Alveolar bronchial lavage	Not Detectable	NA	NA
081/18	Not Detectable		VITÓRIA	2018-03-07	2018-03-10	3	10		2018-03-01	11	Days	0	Male	Tracheal Aspirate	Not Detectable	NA	NA
082/18	Detectable	20.8	VILA VELHA	2018-03-10	2018-03-12	2	10		2016-09-08	1	Years	18	Female	Nasopharyngeal secretion	Not Detectable	NA	NA
083/18	Detectable	25.2	SERRA	2018-03-09	2018-03-12	3	10		2017-05-02	10	Months	10	Female	Swab	Not Detectable	NA	NA
084/18	Detectable	30.1	SERRA	2018-03-03	2018-03-12	9	9		2016-12-20	1	Years	14	Female	Oropharynx and nasopharynx secretion	Not Detectable	NA	NA
089/18	Detectable	21.4	VILA VELHA	2018-03-08	2018-03-13	5	10		2017-11-20	3	Months	3	Male	Naso-oropharyngeal swab	Not Detectable	NA	NA
091/18	Detectable	22.8	VILA VELHA	2018-03-10	2018-03-14	4	10		2017-09-02	6	Months	6	Female	Oropharynx and nasopharynx secretion	Not Detectable	NA	NA
093/18	Detectable	25.7	CARIACICA	2018-03-14	2018-03-16	2	11		2018-01-05	2	Months	2	Female	Nasopharyngeal secretion	Not Detectable	NA	NA
094/18	Detectable	21.9	VILA VELHA	2018-03-11	2018-03-15	4	11		2017-04-17	10	Months	10	Male	Nasopharyngeal secretion	Not Detectable	NA	NA
095/18	Detectable	20.8	CACHOEIRO DE ITAPEMIRIM	2018-03-13	2018-03-16	3	11		2018-02-13	1	Months	1	Male	Alveolar bronchial lavage	Not Detectable	NA	NA
098/18	Detectable	21.5	SERRA	2018-03-16	2018-03-19	3	11		2016-09-17	1	Years	18	Male	Oropharynx and nasopharynx secretion	Not Detectable	NA	NA
100/18	Detectable	20.2	VITÓRIA	2018-03-08	2018-03-17	9	10		2017-09-19	5	Months	5	Female	Naso-oropharyngeal swab	Not Detectable	NA	NA
101/18	Detectable	22.9	SERRA	2018-03-12	2018-03-16	4	11		2018-02-02	1	Months	1	Male	Naso-oropharyngeal swab	Not Detectable	NA	NA
102/18	Detectable	21.1	VITÓRIA	2018-03-17	2018-03-20	3	11		2015-09-12	2	Years	30	Male	Nasopharyngeal secretion	Not Detectable	NA	NA
104/18	Detectable	24.1	GUARAPARI	2018-03-18	2018-03-21	3	12		2018-01-12	2	Months	2	Female	Tracheal Aspirate	Not Detectable	NA	NA
106/18	Detectable	26.3	SÃO MATEUS	2018-03-15	2018-03-21	6	11		2015-03-25	2	Years	35	Female	Naso-oropharyngeal swab	Not Detectable	NA	NA
112/18	Detectable	25.5	VITÓRIA	2018-03-16	2018-03-26	10	16		2016-01-08	2	Years	26	Female	Naso-oropharyngeal swab	Not Detectable	NA	NA
113/18	Detectable	17.9	ITAPEMIRIM	2018-03-22	2018-03-26	4	12		2018-01-18	2	Months	2	Female	Alveolar bronchial lavage	Not Detectable	NA	NA
114/18	Detectable	17.9	SERRA	2018-03-24	2018-03-27	3	12		2018-01-11	2	Months	2	Male	Naso-oropharyngeal swab	Not Detectable	NA	NA
117/18	Detectable	21.8	VILA VELHA	2018-03-25	2018-03-27	2	13		2018-01-29	1	Months	1	Male	Nasopharyngeal secretion	Not Detectable	NA	NA
118/18	Detectable	24.4	VITÓRIA	2018-03-24	2018-03-27	3	12		2015-10-08	2	Years	29	Male	Oropharynx and nasopharynx secretion	Not Detectable	NA	NA
121/18	Detectable	22.1	CARIACICA	2018-03-26	2018-03-28	2	13		2018-01-02	2	Months	2	Female	Naso-oropharyngeal swab	Not Detectable	NA	NA
123/18	Detectable	16.5	SERRA	2018-03-26	2018-04-02	6	13		2017-03-16	1	Years	12	Female	Naso-oropharyngeal swab	Not Detectable	NA	NA
124/18	Detectable	17.5	VITÓRIA	2018-03-29	2018-04-02	3	13		2018-03-19	14	Days	0	Female	Oropharynx and nasopharynx secretion	Not Detectable	NA	NA
125/18	Not Detectable		VITÓRIA	2018-03-31	2018-04-03	3	13		2018-03-03	1	Months	1	Female	Oropharynx and nasopharynx secretion	Not Detectable	NA	NA
126/18	Detectable	22.9	CACHOEIRO DE ITAPEMIRIM	2018-03-29	2018-04-02	3	13		2017-12-07	3	Months	3	Female	Alveolar bronchial lavage	Not Detectable	NA	NA
132/18	Not Detectable		VILA VELHA	2018-03-20	2018-03-29	9	12		2018-03-03	1	Months	0	Male	Nasopharyngeal secretion	Not Detectable	NA	NA
134/18	Not Detectable		LINHARES	2018-04-01	2018-04-02	1	14		2017-09-12	6	Months	6	Male	Naso-oropharyngeal swab	Not Detectable	NA	NA
135/18	Detectable	22.8	VITÓRIA	2018-03-15	2018-04-04	19	11		2018-02-02	2	Months	2	Female	Tracheal Aspirate	Not Detectable	NA	NA
137/18	Not Detectable		VILA VELHA	2018-03-25	2018-04-04	9	13		2018-02-28	1	Months	1	Female	Naso-oropharyngeal swab	Not Detectable	NA	NA
138/18	Detectable	36	CARIACICA	2018-03-26	2018-04-04	8	13		2018-02-24	1	Months	1	Female	Naso-oropharyngeal swab	Not Detectable	NA	NA
139/18	Detectable	36	VILA VELHA	2018-04-02	2018-04-04	2	14		2017-12-29	3	Months	3	Female	Naso-oropharyngeal swab	Not Detectable	NA	NA
140/18	Detectable	27.3	VITÓRIA	2018-03-25	2018-04-05	10	13		2017-03-28	1	Years	12	Female	Nasopharyngeal secretion	Not Detectable	NA	NA
141/18	Detectable	18.1	ALTO RIO NOVO	2018-04-01	2018-04-05	4	14		2017-09-14	6	Months	6	Female	Naso-oropharyngeal swab	Not Detectable	NA	NA
142/18	Detectable	20.8	SERRA	2018-04-01	2018-04-05	4	14		2017-05-15	10	Months	10	Female	Naso-oropharyngeal swab	Not Detectable	NA	NA
144/18	Detectable	34.9	VILA VELHA	2018-04-02	2018-04-09	7	14		2016-07-04	1	Years	21	Female	Naso-oropharyngeal swab	Not Detectable	NA	NA
147/18	Detectable	23.9	SERRA	2018-04-03	2018-04-06	3	14		2015-10-27	2	Years	29	Female	Oropharynx and nasopharynx secretion	Not Detectable	NA	NA
148/18	Detectable	20.6	SERRA	2018-04-01	2018-04-05	4	14		2017-06-18	9	Months	9	Male	Oropharynx and nasopharynx secretion	Not Detectable	NA	NA
155/18	Detectable	23.2	SERRA	2018-04-01	2018-04-10	9	14		2018-01-06	3	Months	3	Male	Oropharynx and nasopharynx secretion	Not Detectable	NA	NA
157/18	Detectable	20.7	SERRA	2018-04-10	2018-04-11	1	15		2017-10-01	6	Months	6	Male	Naso-oropharyngeal swab	Not Detectable	NA	NA
158/18	Not Detectable		SERRA	2018-04-10	2018-04-11	1	15		2018-01-01	3	Months	3	Female	Naso-oropharyngeal swab	Not Detectable	NA	NA
159/18	Detectable	19.1	ALFREDO CHAVES	2018-04-09	2018-04-10	1	15		2017-12-21	3	Months	3	Female	Naso-oropharyngeal swab	Not Detectable	NA	NA
163/18	Detectable	32	SERRA	2018-04-03	2018-04-11	8	14		2017-12-11	4	Months	4	Female	Oropharynx and nasopharynx secretion	Not Detectable	NA	NA
164/18	Detectable	22.7	CARIACICA	2018-04-01	2018-04-11	10	14		2017-10-12	6	Months	5	Female	Oropharynx and nasopharynx secretion	Not Detectable	NA	NA
170/18	Not Detectable		SERRA	2018-04-10	2018-04-13	3	15		2016-01-04	2	Years	27	Female	Oropharynx and nasopharynx secretion	Not Detectable	NA	NA
172/18	Detectable	19	CARIACICA	2018-04-09	2018-04-13	4	15		2018-03-03	1	Months	1	Male	Naso-oropharyngeal swab	Not Detectable	NA	NA
173/18	Detectable	21.7	PEDRO CANÁRIO	2018-04-11	2018-04-13	2	15		2017-08-06	8	Months	8	Male	Naso-oropharyngeal swab	Not Detectable	NA	NA
174/18	Detectable	25.2	CARIACICA	2018-04-06	2018-04-13	7	14		2017-11-27	4	Months	4	Male	Naso-oropharyngeal swab	Not Detectable	NA	NA
175/18	Detectable	22.6	VILA VELHA	2018-04-01	2018-04-13	12	14		2017-12-13	4	Months	4	Female	Naso-oropharyngeal swab	Not Detectable	NA	NA
179/18	Detectable	28	ARACRUZ	2018-04-11	2018-04-16	5	15		2017-12-19	3	Months	3	Male	Naso-oropharyngeal swab	Not Detectable	NA	NA
180/18	Detectable	28.4	FUNDÃO	2018-04-11	2018-04-16	5	15		2017-11-14	5	Months	5	Male	Oropharynx and nasopharynx secretion	Not Detectable	NA	NA
182/18	Detectable	22.6	CARIACICA		2018-04-14		15		2017-12-27	3	Months	3	Male	Naso-oropharyngeal swab	Not Detectable	NA	NA
191/18	Not Detectable		SÃO GABRIEL DA PALHA	2018-03-28	2018-04-11	13	13		2016-01-12	2	Years	26	Male	Nasopharynx Swab	Not Detectable	NA	NA
192/18	Not Detectable		COLATINA	2018-04-04	2018-04-12	8	14		2017-06-30	9	Months	9	Male	Nasopharynx Swab	Not Detectable	NA	NA
193/18	Detectable	33.8	LINHARES	2018-03-23	2018-04-17	24	12		2018-02-15	2	Months	2	Male	Swab	Not Detectable	NA	NA
194/18	Detectable	21.8	SERRA	2018-04-17	2018-04-19	2	16		2017-12-20	3	Months	3	Female	Naso-oropharyngeal swab	Not Detectable	NA	NA
197/18	Not Detectable		CARIACICA	2018-04-13	2018-04-20	7	15		2015-08-18	2	Years	32	Female	Naso-oropharyngeal swab	Not Detectable	NA	NA
198/18	Not Detectable		VITÓRIA	2018-04-19	2018-04-22	3	16		2017-06-21	10	Months	10	Male	Oropharyngeal Swab	Detectable	Influenza "A"	Influenza A H1N1 (pdm09)
201/18	Detectable	28.1	VITÓRIA	2018-04-15	2018-04-20	5	16		2017-10-13	6	Months	6	Male	Naso-oropharyngeal swab	Not Detectable	NA	NA
202/18	Not Detectable		VILA VELHA	2018-04-10	2018-04-22	12	15		2016-11-12	1	Years	17	Male	Swab	Not Detectable	NA	NA
203/18	Detectable	23.4	SERRA	2018-04-15	2018-04-23	8	16		2018-01-30	2	Months	2	Male	Naso-oropharyngeal swab	Not Detectable	NA	NA
208/18	Detectable	29.5	VILA VELHA	2018-04-11	2018-04-23	12	15		2018-03-17	1	Months	1	Male	Swab	Not Detectable	NA	NA
209/18	Not Detectable		GUARAPARI	2018-04-19	2018-04-22	3	16		2016-08-18	1	Years	20	Female	Swab	Detectable	Influenza "A"	Influenza A Sazonal / H3
224/18	Detectable	25.9	VILA VELHA	2018-04-19	2018-04-24	5	16		2017-08-20	8	Months	8	Female	Oropharynx and nasopharynx secretion	Not Detectable	NA	NA
227/18	Detectable	26.2	MUNIZ FREIRE		2018-04-24		17		2018-02-02	2	Months	2	Male	Naso-oropharyngeal swab	Not Detectable	NA	NA
228/18	Detectable	24.1	VILA VALÉRIO	2018-04-20	2018-04-25	5	16		2017-08-16	8	Months	8	Male	Oropharynx and nasopharynx secretion	Not Detectable	NA	NA
229/18	Detectable	23.7	CACHOEIRO DE ITAPEMIRIM	2018-04-25	2018-04-25	0	17		2018-04-06	19	Days	0	Female	Alveolar bronchial lavage	Not Detectable	NA	NA
230/18	Detectable	19.3	IBITIRAMA	2018-04-20	2018-04-25	5	16		2018-04-04	21	Days	0	Male	Alveolar bronchial lavage	Not Detectable	NA	NA
232/18	Detectable	38.8	CACHOEIRO DE ITAPEMIRIM		2018-04-25		17		2015-06-16	2	Years	34	Female	Nasopharynx Swab	Not Detectable	NA	NA
235/18	Detectable	24	VILA VELHA	2018-04-23	2018-04-26	3	17		2018-04-18	8	Days	0	Female	Oropharynx and nasopharynx secretion	Not Detectable	NA	NA
251/18	Detectable	27.6	VILA VELHA	2018-04-22	2018-04-27	5	17		2018-03-18	1	Months	1	Male	Nasopharynx Swab	Not Detectable
253/18	Detectable	30.7	PINHEIROS	2018-04-20	2018-04-25	5	16		2015-12-03	2	Years	28	Female	Nasopharynx Swab	Not Detectable
258/18	Not Detectable		VILA VELHA	2018-05-03	2018-05-04	1	18		2018-03-09	1	Months	1	Female	Naso-oropharyngeal swab	Not Detectable
272/18	Not Detectable		CARIACICA	2018-05-03	2018-05-07	4	18		2017-06-03	11	Months	11	Male	Naso-oropharyngeal swab	Not Detectable
273/18	Detectable	26.1	VITÓRIA	2018-05-03	2018-05-07	4	18		2016-12-22	1	Years	16	Male	Naso-oropharyngeal swab	Not Detectable
274/18	Detectable	20.8	VITÓRIA	2018-05-04	2018-05-07	3	18		2018-03-26	1	Months	1	Male	Naso-oropharyngeal swab	Not Detectable
280/18	Detectable	22.7	SERRA	2018-04-23	2018-05-05	12	17		2017-09-25	7	Months	7	Male	Naso-oropharyngeal swab	Not Detectable
286/18	Not Detectable		SÃO GABRIEL DA PALHA	2018-05-06	2018-05-08	2	19		2017-08-21	8	Months	8	Male	Naso-oropharyngeal swab	Not Detectable
294/18	Detectable	26.4	ARACRUZ	2018-05-04	2018-05-10	6	18		2018-01-20	3	Months	3	Female	Nasopharyngeal secretion	Not Detectable
299/18	Detectable	24.3	ITARANA	2018-05-08	2018-05-10	2	19		2018-02-16	2	Months	2	Male	Naso-oropharyngeal swab	Not Detectable
303/18	Not Detectable		GUARAPARI	2018-05-01	2018-05-09	8	18		2017-03-26	1	Years	13	Male	Naso-oropharyngeal swab	Not Detectable
309/18	Detectable	28.5	VIANA	2018-05-09	2018-05-10	1	19		2018-04-04	1	Months	1	Male	Naso-oropharyngeal swab	Not Detectable
311/18	Not Detectable		VITÓRIA	2018-05-06	2018-05-13	7	19		2017-03-07	1	Years	14	Female	Naso-oropharyngeal swab	Detectable	Influenza "A"	Influenza A Sazonal / H3
314/18	Not Detectable		FUNDÃO	2018-05-09	2018-05-12	3	19		2018-01-02	4	Months	4	Female	Naso-oropharyngeal swab	Not Detectable
324/18	Detectable	20.5	ATILIO VIVACQUA	2018-05-07	2018-05-14	7	19		2018-04-29	15	Days	0	Male	Alveolar bronchial lavage	Not Detectable
325/18	Detectable	29.5	ITAPEMIRIM	2018-05-09	2018-05-14	5	19		2018-02-10	3	Months	3	Female	Naso-oropharyngeal swab	Not Detectable
337/18	Detectable	25	VITÓRIA	2018-05-14	2018-05-16	2	20		2018-03-22	1	Months	1	Female	Naso-oropharyngeal swab	Not Detectable
342/18	Detectable	22	COLATINA	2018-04-28	2018-05-02	4	17		2018-03-21	1	Months	1	Female	Nasopharynx Swab	Not Detectable
348/18	Not Detectable		SÃO GABRIEL DA PALHA	2018-05-03	2018-05-07	4	18		2017-08-21	8	Months	8	Male	Nasopharynx Swab	Not Detectable
350/18	Not Detectable		LINHARES	2018-05-05	2018-05-14	9	18		2017-08-13	9	Months	9	Male	Naso-oropharyngeal swab	Detectable	Influenza "A"	Influenza A H1N1 (pdm09)
352/18	Not Detectable		COLATINA	2018-05-05	2018-05-10	5	18		2017-11-08	6	Months	6	Male	Naso-oropharyngeal swab	Detectable	Influenza "A"	Influenza A Sazonal / H3
354/18	Not Detectable		CARIACICA	2018-05-13	2018-05-16	3	20		2017-04-09	1	Years	13	Male	Swab	Not Detectable
359/18	Not Detectable		SERRA	2018-05-10	2018-05-17	7	19		2016-02-16	2	Years	27	Male	Oropharynx and nasopharynx secretion	Detectable	Influenza "A"	Influenza A H1N1 (pdm09)
366/18	Detectable	27.6	SERRA	2018-05-15	2018-05-17	2	20		2018-03-14	2	Months	2	Male	Oropharynx and nasopharynx secretion	Not Detectable
379/18	Detectable	20.9	SERRA	2018-05-17	2018-05-18	1	20		2018-04-29	20	Days	0	Female	Naso-oropharyngeal swab	Not Detectable
381/18	Detectable	22	JERÔNIMO MONTEIRO	2018-05-12	2018-05-16	4	19		2018-02-07	3	Months	3	Male	Oropharynx and nasopharynx secretion	Not Detectable
383/18	Detectable	22.7	MIMOSO DO SUL	2018-05-17	2018-05-21	4	20		2017-12-05	5	Months	5	Female	Naso-oropharyngeal swab	Not Detectable
385/18	Detectable	24.1	CACHOEIRO DE ITAPEMIRIM	2018-05-16	2018-05-21	5	20		2018-04-23	28	Days	0	Male	Naso-oropharyngeal swab	Not Detectable
387/18	Not Detectable		JERÔNIMO MONTEIRO	2018-05-18	2018-05-21	3	20		2017-11-13	6	Months	6	Female	Nasopharyngeal secretion	Not Detectable
393/18	Detectable	25.9	CACHOEIRO DE ITAPEMIRIM	2018-05-10	2018-05-23	13	19		2017-12-31	4	Months	4	Female	Alveolar bronchial lavage	Not Detectable
398/18	Detectable	20	LARANJA DA TERRA	2018-05-22	2018-05-24	2	21		2018-03-16	2	Months	2	Male	Naso-oropharyngeal swab	Not Detectable
400/18	Detectable	21.1	SERRA	2018-05-21	2018-05-24	3	21		2016-10-02	1	Years	19	Male	Naso-oropharyngeal swab	Not Detectable
402/18	Not Detectable		SERRA	2018-05-22	2018-05-24	2	21		2018-01-17	4	Months	4	Female	Oropharynx and nasopharynx secretion	Detectable	Influenza "A"	Influenza A H1N1 (pdm09)
403/18	Not Detectable		GUARAPARI	2018-05-21	2018-05-24	3	21		2018-05-01	23	Days	0	Female	Oropharynx and nasopharynx secretion	Not Detectable
417/18	Detectable	18.7	VITÓRIA	2018-05-23	2018-05-24	1	21		2018-01-26	3	Months	3	Male	Nasopharynx aspirate	Not Detectable
418/18	Detectable	35.6	VITÓRIA	2018-05-23	2018-05-25	2	21		2018-04-10	1	Months	1	Male	Oropharynx and nasopharynx secretion	Not Detectable
419/18	Detectable	34.1	SERRA	2018-05-23	2018-05-25	2	21		2018-05-05	20	Days	0	Male	Oropharynx and nasopharynx secretion	Not Detectable
420/18	Detectable	35.9	VITÓRIA	2018-05-25	2018-05-25	0	21		2018-03-01	2	Months	2	Male	Oropharynx and nasopharynx secretion	Not Detectable
421/18	Not Detectable		VITÓRIA	2018-05-22	2018-05-24	2	21		2016-07-16	1	Years	22	Male	Oropharynx and nasopharynx secretion	Detectable	Influenza "A"	Influenza A H1N1 (pdm09)
433/18	Not Detectable		VILA VELHA	2018-05-26	2018-05-27	1	21		2018-05-02	26	Days	0	Male	Swab	Detectable	Influenza "A"	Influenza A H1N1 (pdm09)
450/18	Not Detectable		SERRA	2018-05-28	2018-05-29	1	22		2018-01-17	4	Months	4	Male	Tracheal Aspirate	Not Detectable
458/18	Detectable	23.1	SERRA	2018-05-29	2018-06-01	2	22		2018-04-21	1	Months	1	Female	Oropharynx and nasopharynx secretion	Not Detectable
463/18	Detectable	26.9	CARIACICA	2018-05-27	2018-06-04	7	22		2018-05-22	14	Days	0	Female	Naso-oropharyngeal swab	Not Detectable
464/18	Detectable	33.8	CARIACICA	2018-05-29	2018-06-04	5	22		2018-02-28	3	Months	3	Male	Naso-oropharyngeal swab	Not Detectable
468/18	Detectable	22.6	VILA VELHA	2018-06-04	2018-06-05	1	23		2018-01-05	5	Months	5	Male	Swab	Not Detectable
473/18	Detectable	23.6	ÁGUA DOCE DO NORTE	2018-05-31	2018-06-05	5	22		2018-02-23	3	Months	3	Male	Naso-oropharyngeal swab	Not Detectable
474/18	Detectable	22.2	VILA VELHA	2018-06-01	2018-06-04	3	22		2018-05-24	11	Days	0	Female	Naso-oropharyngeal swab	Not Detectable
482/18	Not Detectable		COLATINA	2018-05-18	2018-05-21	3	20		2017-06-03	11	Months	11	Male	Naso-oropharyngeal swab	Detectable	Influenza "A"	Influenza A H1N1 (pdm09)
483/18	Not Detectable		COLATINA	2018-05-02	2018-05-16	14	18		2017-05-15	1	Years	12	Female	Naso-oropharyngeal swab	Not Detectable
484/18	Detectable	32	COLATINA	2018-05-25	2018-05-28	3	21		2017-08-04	9	Months	9	Male	Oropharynx and nasopharynx secretion	Not Detectable
486/18	Detectable	27.4	VITÓRIA		2018-05-28		22		2018-04-04	1	Months	1	Male	Naso-oropharyngeal swab	Not Detectable
490/18	Not Detectable		BARRA DE SÃO FRANCISCO	2018-05-22	2018-06-01	9	21		2016-11-23	1	Years	18	Female	Naso-oropharyngeal swab	Not Detectable
491/18	Detectable	21.3	MANTENOPOLIS	2018-05-27	2018-06-02	5	22		2018-03-23	2	Months	2	Male	Naso-oropharyngeal swab	Not Detectable
496/18	Not Detectable		VILA VELHA	2018-06-03	2018-06-05	2	23		2017-04-01	1	Years	14	Female	Naso-oropharyngeal swab	Not Detectable
509/18	Detectable	33.1	SERRA	2018-06-05	2018-06-09	4	23		2017-02-25	1	Years	15	Female	Naso-oropharyngeal swab	Not Detectable
512/18	Detectable	27.9	VITÓRIA	2018-06-08	2018-06-11	3	23		2018-03-29	2	Months	2	Male	Naso-oropharyngeal swab	Not Detectable
513/18	Not Detectable		ITAPEMIRIM	2018-06-05	2018-06-12	7	23		2017-10-19	7	Months	7	Male	Alveolar bronchial lavage	Not Detectable
514/18	Not Detectable		CACHOEIRO DE ITAPEMIRIM	2018-06-08	2018-06-12	4	23		2018-04-09	2	Months	2	Male	Alveolar bronchial lavage	Not Detectable
515/18	Not Detectable		PRESIDENTE KENNEDY	2018-06-06	2018-06-11	5	23		2018-02-15	3	Months	3	Female	Alveolar bronchial lavage	Not Detectable
519/18	Detectable	21.6	SERRA	2018-06-08	2018-06-12	4	23		2017-07-16	10	Months	10	Female	Naso-oropharyngeal swab	Not Detectable
534/18	Detectable	38.2	VITÓRIA	2018-06-06	2018-06-14	8	23		2017-04-11	1	Years	14	Male	Naso-oropharyngeal swab	Not Detectable
537/18	Not Detectable		ITARANA	2018-06-11	2018-06-16	5	24		2016-10-04	1	Years	20	Male	Oropharynx and nasopharynx secretion	Not Detectable
543/18	Not Detectable		PIÚMA	2018-06-12	2018-06-14	2	24		2018-05-05	1	Months	1	Female	Oropharynx and nasopharynx secretion	Not Detectable
549/18	Not Detectable		SÃO MATEUS	2018-06-05	2018-06-18	13	23		2018-01-12	5	Months	5	Male	Naso-oropharyngeal swab	Not Detectable
561/18	Detectable	20.5	SANTA MARIA DO SUACUI	2018-06-13	2018-06-17	4	24		2018-01-30	4	Months	4	Male	Naso-oropharyngeal swab	Not Detectable
565/18	Detectable	19.5	COLATINA	2018-06-08	2018-06-12	4	23		2018-04-11	2	Months	2	Female	Naso-oropharyngeal swab	Not Detectable
567/18	Detectable	36	PEDRO CANÁRIO	2018-06-08	2018-06-14	6	23		2016-04-24	2	Years	25	Male	Naso-oropharyngeal swab	Not Detectable
568/18	Not Detectable		COLATINA	2018-06-12	2018-06-14	2	24		2016-08-20	1	Years	21	Female	Naso-oropharyngeal swab	Not Detectable
569/18	Not Detectable		COLATINA	2018-06-11	2018-06-13	2	24		2018-01-28	4	Months	4	Male	Naso-oropharyngeal swab	Not Detectable
570/18	Not Detectable		ALTO RIO NOVO	2018-06-14	2018-06-14	0	24		2016-06-14	2	Years	24	Male	Naso-oropharyngeal swab	Not Detectable
578/18	Not Detectable		VITÓRIA	2018-06-16	2018-06-21	5	24		2016-12-19	1	Years	18	Male	Naso-oropharyngeal swab	Detectable	Influenza "A"	Influenza A H1N1 (pdm09)
583/18	Not Detectable		TEIXEIRA DE FREITAS	2018-06-18	2018-06-21	3	25		2017-03-01	1	Years	15	Male	Oropharynx and nasopharynx secretion	Detectable	Influenza "A"	Influenza A H1N1 (pdm09)
589/18	Not Detectable		CARIACICA	2018-06-22	2018-06-24	2	25		2018-06-05	21	Days	0	Male	Naso-oropharyngeal swab	Not Detectable
590/18	Not Detectable		CARIACICA	2018-06-13	2018-06-25	12	24		2018-03-22	3	Months	3	Female	Naso-oropharyngeal swab	Not Detectable
594/18	Detectable	26.7	VITÓRIA	2018-06-20	2018-06-25	5	25		2018-01-26	4	Months	4	Female	Naso-oropharyngeal swab	Not Detectable
598/18	Detectable	24.4	VITÓRIA	2018-06-23	2018-06-26	3	25		2018-02-21	4	Months	4	Female	Naso-oropharyngeal swab	Not Detectable
599/18	Not Detectable		VILA VELHA	2018-06-22	2018-06-26	4	25		2018-05-26	1	Months	1	Male	Naso-oropharyngeal swab	Not Detectable
610/18	Not Detectable		NOVA VENÉCIA	2018-06-25	2018-06-27	2	26		2015-10-27	2	Years	32	Male	Naso-oropharyngeal swab	Not Detectable
622/18	Not Detectable		CARIACICA	2018-06-28	2018-06-29	1	26		2016-08-07	1	Years	22	Female	Naso-oropharyngeal swab	Not Detectable
625/18	Not Detectable		VILA VELHA	2018-06-27	2018-06-28	1	26		2018-05-08	1	Months	1	Female	Swab	Not Detectable
626/18	Not Detectable		CARIACICA	2018-06-27	2018-06-28	1	26		2018-05-25	1	Months	1	Male	Swab	Not Detectable
628/18	Not Detectable		COLATINA	2018-06-13	2018-06-25	12	24		2017-05-04	1	Years	13	Male	Naso-oropharyngeal swab	Detectable	Influenza "A"	Influenza A H1N1 (pdm09)
629/18	Not Detectable		MARILÂNDIA	2018-06-20	2018-06-28	8	25		2018-02-01	4	Months	4	Male	Naso-oropharyngeal swab	Not Detectable
633/18	Detectable	29.3	ÁGUIA BRANCA	2018-06-17	2018-06-21	4	25		2018-02-12	4	Months	4	Male	Naso-oropharyngeal swab	Not Detectable
634/18	Not Detectable		COLATINA	2018-06-05	2018-06-23	18	23		2015-11-24	2	Years	30	Female	Naso-oropharyngeal swab	Detectable	Influenza "A"	Influenza A H1N1 (pdm09)
653/18	Not Detectable		ECOPORANGA	2018-07-07	2018-07-07	0	27		2015-08-25	2	Years	34	Male	Naso-oropharyngeal swab	Not Detectable
666/18	Not Detectable		CARIACICA		2018-07-11		28		2018-06-10	1	Months	1	Female	Swab	Not Detectable
672/18	Not Detectable		COLATINA	2018-07-13	2018-07-15	2	28		2018-05-02	2	Months	2	Male	Naso-oropharyngeal swab	Not Detectable
677/18	Not Detectable		SERRA	2018-07-05	2018-07-12	7	27		2017-05-17	1	Years	13	Female	Naso-oropharyngeal swab	Not Detectable
678/18	Not Detectable		VITÓRIA	2018-07-04	2018-07-12	8	27		2018-03-29	3	Months	3	Male	Oropharyngeal Swab	Not Detectable
686/18	Not Detectable		CARIACICA	2018-07-17	2018-07-19	2	29		2017-12-11	7	Months	7	Male	Naso-oropharyngeal swab	Not Detectable
699/18	Detectable	20.5	CARIACICA	2018-07-20	2018-07-24	4	29		2018-05-02	2	Months	2	Female	Naso-oropharyngeal swab	Not Detectable
705/18	Not Detectable		GUARAPARI	2018-07-05	2018-07-25	20	27		2018-05-08	2	Months	2	Female	Nasopharynx Swab	Not Detectable
707/18	Not Detectable		SERRA	2018-07-21	2018-07-27	6	29		2017-10-18	9	Months	9	Male	Naso-oropharyngeal swab	Not Detectable
708/18	Not Detectable		SERRA	2018-07-21	2018-07-27	6	29		2017-09-06	10	Months	10	Male	Naso-oropharyngeal swab	Not Detectable
709/18	Detectable	23.7	VITÓRIA	2018-07-22	2018-07-27	5	30		2018-03-22	4	Months	4	Female	Naso-oropharyngeal swab	Not Detectable
721/18	Not Detectable		VILA VELHA	2018-07-28	2018-07-31	3	30		2016-06-21	2	Years	25	Female	Naso-oropharyngeal swab	Not Detectable
729/18	Not Detectable		COLATINA	2018-07-20	2018-07-24	4	29		2018-06-16	1	Months	1	Male	Naso-oropharyngeal swab	Not Detectable
735/18	Detectable	36.8	VILA VELHA	2018-08-01	2018-08-04	3	31		2017-04-05	1	Years	15	Female	Naso-oropharyngeal swab	Not Detectable
750/18	Not Detectable		VITÓRIA	2018-08-02	2018-08-09	7	31		2015-08-12	2	Years	35	Male	Naso-oropharyngeal swab	Not Detectable
751/18	Not Detectable		VITÓRIA	2018-08-01	2018-08-09	8	31		2018-06-30	1	Months	1	Male	Naso-oropharyngeal swab	Not Detectable
752/18	Not Detectable		LINHARES	2018-08-09	2018-08-11	2	32		2015-09-01	2	Years	35	Female	Naso-oropharyngeal swab	Not Detectable
758/18	Not Detectable		VITÓRIA	2018-08-12	2018-08-13	1	33		2016-08-31	1	Years	23	Male	Oropharynx and nasopharynx secretion	Not Detectable
764/18	Not Detectable		MARILÂNDIA	2018-08-08	2018-08-08	0	32		2017-01-18	1	Years	18	Female	Naso-oropharyngeal swab	Not Detectable
772/18	Not Detectable		SERRA	2018-08-09	2018-08-17	8	32		2017-10-18	9	Months	9	Female	Oropharynx and nasopharynx secretion	Not Detectable
773/18	Not Detectable		SÃO MATEUS	2018-08-07	2018-08-17	10	32		2016-05-07	2	Years	27	Female	Naso-oropharyngeal swab	Not Detectable
776/18	Detectable	21.1	VITÓRIA	2018-08-17	2018-08-21	4	33		2018-05-05	3	Months	3	Female	Naso-oropharyngeal swab	Not Detectable
779/18	Not Detectable		SERRA	2018-08-20	2018-08-21	1	34		2018-07-09	1	Months	1	Male	Nasopharyngeal secretion	Not Detectable
782/18	Not Detectable		ARACRUZ	2018-08-16	2018-08-23	7	33		2018-07-13	1	Months	1	Male	Nasopharyngeal secretion	Not Detectable
792/18	Not Detectable		CARIACICA		2018-08-25		34		2018-08-11	16	Days	0	Male	Naso-oropharyngeal swab	Not Detectable
796/18	Not Detectable		VITÓRIA	2018-08-20	2018-08-28	8	34		2016-05-10	2	Years	27	Male	Oropharynx and nasopharynx secretion
797/18	Not Detectable		SANTA MARIA DE JETIBÁ	2018-08-22	2018-08-28	6	34		2018-06-28	2	Months	2	Female	Naso-oropharyngeal swab
805/18	Not Detectable		CONCEIÇÃO DO CASTELO	2018-08-29	2018-08-31	2	35		2016-11-29	1	Years	21	Female	Naso-oropharyngeal swab
807/18	Not Detectable		SERRA	2018-08-27	2018-09-03	6	35		2016-11-04	1	Years	21	Male	Naso-oropharyngeal swab
815/18	Not Detectable		COLATINA	2018-05-16	2018-08-20	94	38		2016-07-14	2	Years	25	Male	Naso-oropharyngeal swab	Not Detectable
820/18	Not Detectable		VILA VELHA	2018-09-07	2018-09-09	2	36		2018-07-27	1	Months	1	Male	Oropharyngeal Swab	Not Detectable
825/18	Not Detectable		SERRA	2018-09-03	2018-09-08	5	36		2018-07-15	1	Months	1	Male	Oropharynx and nasopharynx secretion	Not Detectable
830/18	Not Detectable		SERRA	2018-09-07	2018-09-11	4	36		2016-05-22	2	Years	27	Female	Naso-oropharyngeal swab	Not Detectable
833/18	Not Detectable		SAO DOMINGOS DO NORTE	2018-09-05	2018-09-12	7	36		2017-12-07	9	Months	9	Male	Naso-oropharyngeal swab	Not Detectable
837/18	Not Detectable		CARIACICA	2018-09-12	2018-09-17	5	37		2018-02-11	7	Months	7	Male	Oropharynx and nasopharynx secretion	Not Detectable
839/18	Not Detectable		SERRA	2018-09-14	2018-09-18	4	37		2015-12-21	2	Years	32	Male	Swab	Not Detectable
845/18	Not Detectable		FUNDAO	2018-09-17	2018-09-19	2	38		2018-07-30	1	Months	1	Female	Naso-oropharyngeal swab	Not Detectable
848/18	Not Detectable		VILA VELHA	2018-09-14	2018-09-21	7	37		2016-12-26	1	Years	20	Female	Naso-oropharyngeal swab	Not Detectable
849/18	Not Detectable		VENDA NOVA DO IMIGRANTE	2018-09-19	2018-09-24	5	38		2017-04-19	1	Years	17	Female	Naso-oropharyngeal swab	Not Detectable
850/18	Not Detectable		CARIACICA	2018-09-20	2018-09-24	4	38		2016-12-08	1	Years	21	Female	Naso-oropharyngeal swab	Not Detectable
851/18	Not Detectable		CARIACICA	2018-09-19	2018-09-20	1	38		2016-10-04	1	Years	23	Female	Nasopharynx Swab	Not Detectable
856/18	Not Detectable		VILA VELHA	2018-09-11	2018-09-26	15	37		2016-10-08	1	Years	23	Male	Naso-oropharyngeal swab	Not Detectable
862/18	Not Detectable		SERRA	2018-09-22	2018-09-28	6	38		2017-11-06	10	Months	10	Male	Naso-oropharyngeal swab	Not Detectable
863/18	Not Detectable		SANTA MARIA DE JETIBA	2018-09-30	2018-10-01	1	40		2018-08-09	1	Months	1	Male	Naso-oropharyngeal swab	Not Detectable
865/18	Not Detectable		VITORIA	2018-09-27	2018-10-02	5	39		2018-06-07	3	Months	3	Male	Naso-oropharyngeal swab	Not Detectable
870/18	Not Detectable		DOMINGOS MARTINS	2018-09-28	2018-10-02	4	39		2017-01-18	1	Years	20	Female	Naso-oropharyngeal swab	Not Detectable
872/18	Not Detectable		SAO GABRIEL DA PALHA	2018-09-16	2018-09-16	0	38		2018-09-16	8	Days	0	Female	Naso-oropharyngeal swab	Not Detectable
878/18	Not Detectable		SERRA	2018-10-05	2018-10-08	3	40		2016-12-19	1	Years	21	Male	Nasopharyngeal secretion	Not Detectable
895/18	Not Detectable		SERRA	2018-10-13	2018-10-18	5	41		2017-06-13	1	Years	16	Female	Naso-oropharyngeal swab	Not Detectable
904/18	Not Detectable		CARIACICA	2018-10-22	2018-10-23	1	43		2018-08-15	2	Months	2	Male	Naso-oropharyngeal swab	Not Detectable
917/18	Not Detectable		CARIACICA	2018-10-29	2018-10-29	0	44		2018-10-29	1	Days	0	Male	Naso-oropharyngeal swab	Not Detectable
925/18	Not Detectable		COLATINA	2018-10-17	2018-10-20	3	42		2017-12-06	10	Months	10	Male	Naso-oropharyngeal swab	Not Detectable
928/18	Not Detectable		VILA VALERIO	2018-10-04	2018-10-13	9	40		2016-03-21	2	Years	30	Female	Naso-oropharyngeal swab	Not Detectable
932/18	Not Detectable		VILA VELHA	2018-11-08	2018-11-11	3	45		2018-01-17	9	Months	9	Male	Swab	Not Detectable
943/18	Not Detectable		SERRA	2018-11-17	2018-11-20	3	46		2017-12-20	11	Months	11	Male	Aspirado	Not Detectable
950/18	Not Detectable		COLATINA	2018-11-17	2018-11-20	3	46		2017-11-30	11	Months	11	Female	Naso-oropharyngeal swab	Not Detectable
952/18	Not Detectable		SERRA	2018-11-19	2018-11-24	5	47		2018-04-30	6	Months	6	Male	Naso-oropharyngeal swab	Not Detectable
961/18	Not Detectable		VILA VELHA	2018-11-21	2018-11-27	6	47		2016-10-30	2	Years	24	Male	Aspirado	Not Detectable
970/18	Not Detectable		VILA VELHA	2018-11-27	2018-12-02	5	48		2015-12-11	2	Years	35	Female	Naso-oropharyngeal swab	Not Detectable
972/18	Not Detectable		VITORIA	2018-12-04	2018-12-05	1	49		2018-09-23	2	Months	2	Male	Swab	Not Detectable
973/18	Not Detectable		CARIACICA	2018-12-04	2018-12-05	1	49		2018-11-15	20	Days	0	Male	Swab	Not Detectable
974/18	Not Detectable		CARIACICA	2018-12-04	2018-12-05	1	49		2018-11-26	9	Days	0	Male	Swab	Not Detectable
983/18	Not Detectable		COLATINA	2018-10-23	2018-11-23	30	43		2016-05-27	2	Years	29	Female	Naso-oropharyngeal swab	Not Detectable
984/18	Not Detectable		COLATINA	2018-11-23	2018-11-28	5	46		2018-06-16	5	Months	5	Male	Naso-oropharyngeal swab	Not Detectable
985/18	Not Detectable		LINHARES	2018-11-13	2018-11-14	1	46		2018-11-13	14	Days	0	Male	Naso-oropharyngeal swab	Not Detectable
987/18	Not Detectable		VILA VELHA	2018-12-05	2018-12-06	1	49		2018-01-17	10	Months	10	Male	Swab	Not Detectable
995/18	Not Detectable		COLATINA	2018-12-06	2018-12-10	4	49		2018-02-23	9	Months	9	Male	Naso-oropharyngeal swab	Not Detectable
1002/18	Not Detectable		CARIACICA	2018-12-05	2018-12-10	5	49		2018-03-22	8	Months	8	Male	Naso-oropharyngeal swab	Not Detectable
1008/18	Not Detectable		BRASILIA	2018-12-09	2018-12-14	5	50		2017-11-18	1	Years	12	Male	Naso-oropharyngeal swab	Not Detectable
1012/18	Not Detectable
1013/18	Not Detectable
1014/18	Not Detectable
1016/18	Not Detectable

## Sheet: S4 Table. RSV +
Internal n° (edited)	Internal n°	RSV	CycleTreshould	Subtypand	Sequenced	Average No. of RSV copies	Average No. β-glob copies.	β-glob./2	Copies/cell	Log10 n°cop/cel	Fever	Cough	Dyspnea	O2 sat. ≤95%	Resp. distress	Bronchiolitis	Pneumopathy	Heart disease	Immunodepression	Hepatic	Neurological	Renal	Down's syndrome	Metabolic	Postpartum	Obesity	Ventilatory Support	Length of hospitalization	ICU	ICU admission date	ICU discharge date	Length of ICU stay	Outcome	Date of 1st symptoms	Collection date	Days until collection	Epidemiological week	Age	Age type	Age (months)	Gender	Sample type	Use of medication	Medication	Influenza	Genre	Subtype
201600008	008/16	Detectable	22.4	RSV-A	No	50812.6	2308.3	1154.15	44.026	1.64371	Yes	Yes	Yes	Yes	Yes	No	No	No	No	No	No	No	No	No	No	No	Yes - Invasive	11	Yes	2016-03-06	2016-03-14	8	Cured	2016-03-02	2016-03-07	5	9	11	Months	11	Female	Oropharynx and nasopharynx secretion			Not Detectable	NA	NA
201600018	018/16	Detectable	19.7	RSV-A	No						Yes	Yes	Yes	Yes	Yes	Unknown	No	Yes	No	No	No	No	Yes	No	No	No	Yes - Non-invasive	7	Yes	2016-03-24	2016-03-27	3	Cured	2016-03-23	2016-03-28	5	12	1	Years	16	Male	Nasopharynx Swab	Yes	Oseltamivir Phosphate	Not Detectable	NA	NA
201600019	019/16	Detectable	24.2	RSV-B	No						Yes	No	Yes	Unknown	Unknown	Yes	No	No	No	No	No	No	No	No	No	No	No	6	Yes	2016-03-27	2016-04-03	6	Cured	2016-03-26	2016-03-28	2	12	13	Days	0	Male	Nasopharynx Swab	Yes	Oseltamivir Phosphate	Not Detectable	NA	NA
201600022	022/16	Detectable	25.4	RSV-B	Yes	4777.34	829.079	414.54	11.5245	1.06162	Yes	No	Yes	Yes	Unknown	Unknown	No	No	No	No	No	No	No	No	No	No	Yes - Non-invasive		Yes	2016-03-26	2016-04-03		Death	2016-03-25	2016-03-29	4	12	5	Days	0	Female	Nasopharynx Swab	Yes	Oseltamivir Phosphate	Not Detectable	NA	NA
201600029	029/16	Detectable	19.3	RSV-A	No	477792	8106.92	4053.46	117.872	2.07141	Unknown	Unknown	Unknown	Unknown	Yes	Yes	No	No	No	No	No	No	No	No	No	No	Yes - Non-invasive	8	Yes	2016-03-23	2016-03-30	7	Cured	2016-03-21	2016-03-24	3	12	2	Months	2	Female	Tracheal Aspirate			Not Detectable	NA	NA
201600059	059/16	Detectable	25.2	RSV-B	No	6583.17	1107.16	553.578	11.892	1.07526	Yes	Yes	No	No	No	No	No	No	No	No	No	No	No	No	No	No	Yes - Non-invasive	8	Yes	2016-03-30	2016-04-05	5	Cured	2016-03-01	2016-04-01	30	9	2	Months	2	Male	Oropharynx and nasopharynx secretion			Not Detectable	NA	NA
201600063	063/16	Detectable	25.9	RSV-B	No	2701.87	1267.51	633.754	4.26327	0.629743	Yes	Unknown	Yes	Unknown	Unknown	No	Unknown	Unknown	Unknown	Unknown	Yes	Unknown	Unknown	Unknown	Unknown	Unknown	Yes - Invasive	24	Yes	2016-04-11	2016-04-15	4	Cured	2016-03-31	2016-04-04	4	13	2	Years	29	Female	Oropharynx and nasopharynx secretion	Yes	Oseltamivir Phosphate	Not Detectable	NA	NA
201600066	066/16	Detectable	30.5	RSV-A	No	160.73	594.172	297.086	0.541022	-0.266785	Yes	Yes	No	No	Yes	Unknown	Unknown	Unknown	Unknown	Unknown	Unknown	Unknown	Unknown	Unknown	No	Unknown	No		No				Unknown	2016-03-28	2016-04-06	8	13	11	Months	11	Female	Oropharynx and nasopharynx secretion			Detectable	Influenza A	Influenza A H1N1 (pdm09)
201600071	071/16	Detectable	21.6	RSV-A	No						Unknown	Unknown	Yes	Yes	Yes	No	No	No	No	No	No	No	No	No	No	No	Yes - Invasive	48	Yes	2016-04-07	2016-04-28	21	Cured	2016-04-01	2016-04-07	6	13	1	Months	1	Female	Oropharynx and nasopharynx secretion			Not Detectable	NA	NA
201600097	097/16	Detectable	26.3	RSV-A	No						Yes	No	Yes	Yes	Yes	Unknown	No	No	No	No	No	No	No	No	No	No	Yes - Invasive		Yes	2016-04-08			Death	2016-04-07	2016-04-11	4	14	5	Months	5	Female	Nasopharynx aspirate			Not Detectable	NA	NA
201600102	102/16	Detectable	26.4	RSV-A	No						Yes	Yes	Unknown	Unknown	Yes	No	No	No	No	No	No	No	No	No	No	No	Yes - Non-invasive	7	Yes	2016-04-08	2016-04-13	5	Cured	2016-04-04	2016-04-09	5	14	9	Months	8	Male	Nasopharynx Swab	Yes	Oseltamivir Phosphate, clarithromycin	Not Detectable	NA	NA
201600105	105/16	Detectable	23.9	RSV-A	No						Yes	Yes	No	Unknown	Yes	No	No	No	No	No	No	No	No	No	No	No	Yes - Non-invasive	9	Yes	2016-04-05	2016-04-11	6	Cured	2016-04-01	2016-04-07	6	13	9	Months	9	Female	Naso-oropharyngeal swab			Not Detectable	NA	NA
201600107	107/16	Detectable	22	RSV-A	No						Yes	Yes	No	Yes	Yes	Unknown	No	No	No	No	No	No	No	No	No	No	Yes - Invasive	21	Yes	2016-04-02	2016-04-19	17	Cured	2016-03-28	2016-04-07	9	13	2	Months	2	Female	Tracheal Aspirate			Not Detectable	NA	NA
201600119	119/16	Detectable	25.6	RSV-A	No						Yes	Yes	Yes	No	Yes	Unknown	No	No	No	No	No	No	No	No	No	No	Yes - Non-invasive	6	Yes	2016-04-12			Cured	2016-04-08	2016-04-13	5	14	9	Months	9	Male	Oropharynx and nasopharynx secretion			Not Detectable	NA	NA
201600123	123/16	Detectable	19.9	RSV-B	No						Yes	Yes	Yes	Unknown	Unknown	Yes	Unknown	No	No	No	No	No	No	No	No	No	Yes - Non-invasive	54	Yes	2016-05-28	2016-06-01	3	Cured	2016-04-08	2016-04-12	4	14	1	Months	1	Female	Nasopharynx Swab	Yes	Oseltamivir Phosphate and clarithromycin	Not Detectable	NA	NA
201600134	134/16	Detectable	36.7	RSV-B	No	6.71081	2373.35	1186.67	0.00565514	-2.24756	Yes	Yes	Yes	No	Yes	Unknown	No	No	No	No	No	No	No	No	No	No	No	2	No				Cured	2016-04-07	2016-04-15	8	15	1	Years	15	Male	Nasopharynx aspirate			Not Detectable	NA	NA
201600150	150/16	Detectable	18	RSV-A	No	1.01381e+06	2373.35	1186.67	854.33	2.93163	Yes	Yes	Yes	Yes	Yes	Unknown	No	No	No	No	No	No	No	No	No	No	Yes - Non-invasive		No					2016-04-10	2016-04-14	4	15	1	Years	12	Male	Oropharynx and nasopharynx secretion	No		Not Detectable	NA	NA
201600155	155/16	Detectable	19.5	RSV-B	No						Yes	Yes	No	Yes	Yes	Unknown	Unknown	Unknown	Unknown	Unknown	Unknown	Unknown	Unknown	Unknown	Unknown	Unknown	Yes - Non-invasive						Cured	2016-04-16	2016-04-19	3	15	1	Years	18	Female	Oropharynx and nasopharynx secretion	Yes	Oseltamivir Phosphate	Not Detectable	NA	NA
201600182	182/16	Detectable	20.3	RSV-A	No						Yes	Yes	Yes	Yes	Yes	Yes	No	No	No	No	No	No	No	No	No	No	Yes - Invasive	22	Yes	2016-04-15	2016-04-27	12	Cured	2016-04-13	2016-04-15	2	15	2	Months	2	Male	Naso-oropharyngeal swab			Not Detectable	NA	NA
201600183	183/16	Detectable	21.9	RSV-B	No						Yes	Yes	Yes	Yes	Yes	No	No	No	No	No	No	No	No	No	No	No	Yes - Non-invasive	5	No				Cured	2016-04-10	2016-04-15	5	15	2	Months	2	Female	Naso-oropharyngeal swab			Not Detectable	NA	NA
201600192	192/16	Detectable	22.8	RSV-A	No	32029.1	2373.35	1186.67	26.9907	1.43121	Yes	Yes	Unknown	Unknown	Yes	Unknown	Unknown	Unknown	Unknown	Unknown	Unknown	Unknown	Unknown	Unknown	No	Unknown	No	1	No				Cured	2016-04-14	2016-04-17	3	15	2	Years	30	Male	Naso-oropharyngeal swab	Yes	Oseltamivir Phosphate	Not Detectable	NA	NA
201600194	194/16	Detectable	34.8	RSV-B	No						Yes	Yes	Yes	Yes	Yes	Unknown	No	No	No	No	No	No	No	No	No	No	Yes - Non-invasive	4	No				Cured	2016-04-14	2016-04-18	4	15	1	Years	14	Female	Oropharynx and nasopharynx secretion			Not Detectable	NA	NA
201600219	219/16	Detectable	22.4	RSV-B	No	46809.4	2373.35	1186.67	39.4459	1.596	Yes	Yes	Unknown	Unknown	Yes	Unknown	Unknown	Unknown	Unknown	Unknown	Unknown	Unknown	Unknown	Unknown	Unknown	Unknown	No	8	No				Cured	2016-04-21	2016-04-24	3	16	5	Months	5	Female	Naso-oropharyngeal swab	No		Not Detectable	NA	NA
201600225	225/16	Detectable	19.6	RSV-A	Yes						Yes	Yes	Yes	Unknown	Unknown	Yes	No	No	No	No	No	No	No	No	No	No	Yes - Non-invasive	5	No				Cured	2016-04-17	2016-04-23	6	16	5	Months	4	Male	Oropharynx and nasopharynx secretion			Not Detectable	NA	NA
201600228	228/16	Detectable	22.9	RSV-A	No						Yes	Yes	Yes	Yes	Yes	Unknown	No	No	No	No	No	No	No	No	No	No	Yes - Invasive		Yes	2016-04-24			Cured	2016-04-20	2016-04-25	5	16	26	Days	0	Male	Naso-oropharyngeal swab			Not Detectable	NA	NA
201600229	229/16	Detectable	17.3	RSV-A	No						Yes	Yes	Yes	Yes	Yes	Yes	Unknown	Unknown	Unknown	Unknown	Unknown	Unknown	Unknown	Unknown	No	Unknown	Yes - Non-invasive	12	Yes	2016-04-25	2016-05-06	11	Cured	2016-04-20	2016-04-25	5	16	11	Days	0	Male	Naso-oropharyngeal swab			Not Detectable	NA	NA
201600233	233/16	Detectable	37.3	ND	No						Yes	Yes	Yes	Yes	Yes	No	No	No	No	No	No	No	No	No	No	No	Yes - Invasive	12	No				Cured	2016-04-15	2016-04-20	5	15	2	Years	33	Female	Naso-oropharyngeal swab			Not Detectable	NA	NA
201600234	234/16	Detectable	37.5	***	No	0.641381	1016.67	508.334	0.00126173	-2.89903	Yes	Yes	Yes	Yes	Yes	Unknown	No	No	No	No	No	No	No	No	No	No	No		No				Death	2016-04-13	2016-04-20	7	15	10	Months	10	Male	Naso-oropharyngeal swab			Detectable	Influenza A	Influenza A H1N1 (pdm09)
201600249	249/16	Detectable	26.1	RSV-B	No	3571.62	2373.35	1186.67	3.00977	0.478534	Yes	Yes	Yes	Unknown	Unknown	Unknown	Unknown	Unknown	Unknown	Unknown	Unknown	Unknown	Unknown	Unknown	No	Unknown	Yes - Invasive	14	Yes	2016-04-21			Cured	2016-04-20	2016-04-21	1	16	3	Months	3	Male	Oropharynx and nasopharynx secretion			Not Detectable	NA	NA
201600259	259/16	Detectable	21.8	RSV-B	No	52115.1	2373.35	1186.67	43.917	1.64263	Yes	Yes	Yes	Yes	Yes	Unknown	No	No	No	No	No	No	No	No	No	No	Yes - Invasive	11	Yes	2016-04-24	2016-05-05	11	Cured	2016-04-14	2016-04-25	11	15	1	Months	1	Male	Alveolar bronchial lavage			Not Detectable	NA	NA
201600261	261/16	Detectable	18.4	RSV-B	No	723397	2373.35	1186.67	609.6	2.78505	Yes	Yes	Yes	No	Yes	Unknown	No	No	No	No	No	No	No	No	No	No	No	6	No				Cured	2016-04-21	2016-04-25	4	16	1	Months	1	Male	Oropharynx and nasopharynx secretion			Detectable	Influenza A	Influenza A H1N1 (pdm09)
201600264	264/16	Detectable	26.4	RSV-B	No	3390.62	198.906	99.453	34.0927	1.53266	Yes	Yes	Yes	No	No	Unknown	Unknown	Unknown	Unknown	Unknown	Unknown	Unknown	Unknown	Unknown	No	Unknown	No	3	No				Cured	2016-04-22	2016-04-26	4	16	6	Months	6	Male	Naso-oropharyngeal swab	Yes	Oseltamivir Phosphate	Not Detectable	NA	NA
201600268	268/16	Detectable	33.3	RSV-B	No	44.8158	3303.41	1651.71	0.027133	-1.5665	Yes	Yes	Yes	Yes	Yes	Unknown	No	No	No	No	No	No	No	No	No	No	Yes - Non-invasive		Unknown			0	Unknown	2016-04-14	2016-04-26	12	15	4	Months	4	Male	Naso-oropharyngeal swab			Not Detectable	NA	NA
201600275	275/16	Detectable	22.6	RSV-B	No	30212.1	2643.91	1321.96	22.8541	1.35896	Yes	Yes	No	No	Yes	Unknown	No	No	No	No	No	No	No	No	No	No	No	6	No				Cured	2016-04-16	2016-04-25	9	15	1	Years	16	Female	Naso-oropharyngeal swab	No		Detectable	Influenza A	Influenza A H1N1 (pdm09)
201600281	281/16	Detectable	26.2	RSV-B	No	6691.05	2044.8	1022.4	6.54446	0.815874	Yes	Yes	No	Yes	Yes	Unknown	No	No	No	No	No	No	No	No	No	No	Yes - Non-invasive	15	No				Cured	2016-04-21	2016-04-27	6	16	1	Years	22	Female	Oropharynx and nasopharynx secretion			Not Detectable	NA	NA
201600282	282/16	Detectable	24.5	RSV-B	No	15198.1	493.875	246.938	61.5462	1.7892	Yes	Yes	No	No	No	Unknown	No	No	No	No	No	No	No	No	No	No	No	5	No				Cured	2016-04-20	2016-04-27	7	16	2	Years	26	Male	Oropharynx and nasopharynx secretion			Not Detectable	NA	NA
201600284	284/16	Detectable	21.9	RSV-B	No	95046.8	2721.33	1360.66	69.8533	1.84419	Yes	Yes	Unknown	Unknown	Unknown	Unknown	No	No	No	No	No	No	No	No	No	No	Yes - Non-invasive	5	No				Cured	2016-04-18	2016-04-27	9	16	1	Years	16	Male	Oropharynx and nasopharynx secretion			Not Detectable	NA	NA
201600290	290/16	Detectable	20.3	RSV-A	No	209748	15122.4	7561.2	27.7401	1.44311	Yes	Yes	Unknown	Unknown	Unknown	Unknown	No	No	No	No	No	No	No	No	No	No	No	5	No				Cured	2016-04-16	2016-04-21	5	15	1	Years	16	Female	Oropharynx and nasopharynx secretion	Yes	Oseltamivir Phosphate	Not Detectable	NA	NA
201600294	294/16	Detectable	23.4	RSV-B	No	25958.1	2786.2	1393.1	18.6333	1.27029	Yes	Yes	Unknown	Yes	Yes	Unknown	Yes	Yes	Yes	No	No	No	No	No	No	No	Yes - Invasive	7	No				Cured	2016-04-24	2016-04-26	2	17	2	Years	31	Female	Oropharynx and nasopharynx secretion			Not Detectable	NA	NA
201600300	300/16	Detectable	22.5	RSV-B	No	45013	861.783	430.891	104.465	2.01897	Yes	Yes	Yes	Yes	Yes	Yes	Unknown	Unknown	Unknown	Unknown	Unknown	Unknown	Unknown	Unknown	No	Unknown	Yes - Invasive	18	Yes	2016-05-03	2016-05-09	6	Cured	2016-04-23	2016-04-28	5	16	1	Months	1	Female	Oropharynx and nasopharynx secretion			Not Detectable	NA	NA
201600307	307/16	Detectable	20.8	RSV-B	No	173195	4090.71	2045.35	84.6775	1.92777	Yes	Yes	Yes	Unknown	Yes	Unknown	No	No	No	No	No	No	No	No	No	No	Yes - Non-invasive	4	Yes	2016-04-28			Cured	2016-04-26	2016-04-28	2	17	1	Years	23	Male	Oropharynx and nasopharynx secretion	Yes	Oseltamivir Phosphate	Not Detectable	NA	NA
201600310	310/16	Detectable	23.5	RSV-B	No	36030.8	621.933	310.967	115.867	2.06396	No	Yes	Yes	No	No	Unknown	No	No	No	No	No	No	No	No	No	No	Yes - Non-invasive	5	No				Cured	2016-04-24	2016-04-28	4	17	2	Months	2	Female	Nasopharynx Swab			Not Detectable	NA	NA
201600312	312/16	Detectable	23.5	RSV-B	No	31581	877.905	438.953	71.9462	1.85701	Yes	Yes	No	No	No	Unknown	No	No	No	No	No	No	No	No	No	No	No		No				Cured	2016-04-24	2016-04-29	5	17	1	Months	1	Male	Oropharynx and nasopharynx secretion			Not Detectable	NA	NA
201600313	313/16	Detectable	23.5	Not subtyped	No	22714.7	3716.32	1858.16	12.2243	1.08722	Yes	Yes	No	No	Yes	Unknown	No	No	No	No	No	No	No	No	No	No	Yes - Non-invasive	4	No			0	Cured	2016-04-25	2016-04-29	4	17	9	Months	9	Female	Naso-oropharyngeal swab			Not Detectable	NA	NA
201600314	314/16	Detectable	23.9	RSV-B	No						Yes	Yes	Yes	Yes	Yes	Unknown	Yes	No	No	No	No	No	No	No	No	No	Yes - Non-invasive	8	No				Cured	2016-04-24	2016-04-29	5	17	1	Years	20	Female	Naso-oropharyngeal swab			Detectable	Influenza A	Influenza A H1N1 (pdm09)
201600316	316/16	Detectable	34.3	ND	No						Unknown	Unknown	Unknown	Unknown	Yes	Unknown	No	No	No	No	No	No	No	No	No	No	Yes - Non-invasive	11	Yes	2016-04-23	2016-05-04	11	Cured	2016-04-18	2016-04-28	10	16	17	Days	0	Female	Naso-oropharyngeal swab			Not Detectable	NA	NA
201600331	331/16	Detectable	27.9	RSV-B	No	1425.2	1836.68	918.341	1.55192	0.19087	Yes	Yes	Yes	Unknown	Yes	Yes	No	No	No	No	No	No	No	No	No	No	Yes - Non-invasive	31	Yes	2016-04-30	2016-05-03	3	Cured	2016-04-24	2016-05-02	8	17	10	Months	10	Female	Nasopharynx Swab	Yes	Oseltamivir Phosphate	Detectable	Influenza B	NA
201600332	332/16	Detectable	23.2	RSV-A	No	27480.4	481.746	240.873	114.087	2.05724	No	Yes	Yes	Unknown	Yes	Unknown	No	No	No	No	No	No	No	No	No	No	Yes - Non-invasive		Yes	2016-05-01				2016-04-26	2016-05-01	5	17	3	Months	3	Female	Nasopharynx Swab	Yes	Oseltamivir Phosphate	Not Detectable	NA	NA
201600343	343/16	Detectable	30.3	RSV-B	No						Yes	Unknown	Yes	Unknown	Yes	No	No	No	No	No	No	No	No	No	No	No	No	9	No				Cured	2016-04-16	2016-05-02	16	15	1	Months	1	Male	Oropharynx and nasopharynx secretion	Yes	Oseltamivir Phosphate	Not Detectable	NA	NA
201600344	344/16	Detectable	29.8	RSV-A	No	493.876	228.259	114.129	4.32733	0.63622	Yes	Yes	Yes	Yes	Yes	Unknown	No	No	No	No	No	No	No	No	No	No	Yes - Invasive	7	No				Cured	2016-04-27	2016-05-02	5	17	20	Days	0	Female	Oropharynx and nasopharynx secretion	Yes	Oseltamivir Phosphate	Not Detectable	NA	NA
201600358	358/16	Detectable	21.7	RSV-B	No						Yes	Yes	Yes	Unknown	Unknown	Unknown	No	No	No	No	No	No	No	No	No	No	No	2	Yes	2016-04-29			Cured	2016-04-26	2016-04-30	4	17	1	Years	15	Female	Nasopharynx Swab			Not Detectable	NA	NA
201600371	371/16	Detectable	26.5	RSV-B	No	3252.2	1379.68	689.839	4.71443	0.673429	Unknown	Yes	Yes	Yes	Yes	Unknown	No	No	No	No	No	No	No	No	No	No	Yes - Invasive							2016-04-27	2016-05-03	6	17	1	Months	1	Male	Naso-oropharyngeal swab	Yes	Oseltamivir Phosphate	Not Detectable	NA	NA
201600372	372/16	Detectable	20.5	RSV-B	No	223786	1560.18	780.089	286.873	2.45769	Unknown	Yes	Yes	Yes	Yes	Unknown	No	No	No	No	No	No	No	No	Yes	No	Yes - Invasive							2016-05-01	2016-05-03	2	18	28	Days	0	Male	Naso-oropharyngeal swab	Yes	Oseltamivir Phosphate	Not Detectable	NA	NA
201600374	374/16	Detectable	27.5	RSV-B	No	1783.71	733.595	366.797	4.86294	0.686899	Yes	Yes	Yes	Unknown	Unknown	Unknown	No	No	No	No	No	No	No	No	No	No	Yes - Non-invasive		Yes	2016-05-03			Unknown	2016-05-01	2016-05-03	2	18	9	Months	9	Female	Nasopharynx Swab	Yes	Oseltamivir Phosphate	Not Detectable	NA	NA
201600376	376/16	Detectable	23.3	RSV-A	No	47387.9	2200.59	1100.29	43.0684	1.63416	Yes	Yes	Yes	Yes	Yes	Unknown	No	No	No	No	No	No	No	No	No	No	No	9	No			0	Cured	2016-04-25	2016-04-28	3	17	7	Months	6	Female	Naso-oropharyngeal swab			Not Detectable	NA	NA
201600378	378/16	Detectable	28.1	RSV-B	No	1020.59	21.1787	10.5893	96.3791	1.98398	Yes	Yes	No	No	No	Unknown	No	No	No	No	No	No	No	No	No	No	No	2	Yes	2016-05-02			Cured	2016-04-22	2016-05-02	10	16	3	Months	3	Male	Naso-oropharyngeal swab			Not Detectable	NA	NA
201600379	379/16	Detectable	24.4	RSV-B	No	12088.8	352.827	176.414	68.525	1.83585	Yes	Yes	Yes	Unknown	Unknown	Unknown	No	No	No	No	No	No	No	No	No	No	No	34	No				Cured	2016-04-20	2016-04-27	7	16	6	Months	6	Female	Naso-oropharyngeal swab	Yes	Oseltamivir Phosphate	Detectable	Influenza A	Influenza A H1N1 (pdm09)
201600382	382/16	Detectable	20.4	RSV-B	No	221416	26519	13259.5	16.6987	1.22268	Yes	Yes	Yes	Unknown	Yes	Unknown	No	No	No	No	No	No	No	No	No	No	No	15	No				Cured	2016-05-01	2016-05-04	3	18	1	Months	1	Male	Oropharyngeal Swab			Not Detectable	NA	NA
201600386	386/16	Detectable	26	RSV-B	No	3983	1097.02	548.51	7.26148	0.861025	Yes	Yes	No	No	No	Unknown	No	No	No	No	No	No	No	No	No	No	No		No				Cured	2016-04-27	2016-05-03	6	17	1	Years	16	Male	Oropharynx and nasopharynx secretion			Not Detectable	NA	NA
201600392	392/16	Detectable	24.6	RSV-B	No	13897.3	695.15	347.575	39.9836	1.60188	Yes	Yes	Unknown	Unknown	Unknown	Unknown	No	No	No	No	No	No	No	No	No	No	Yes - Non-invasive	7	No				Cured	2016-04-28	2016-05-04	6	17	1	Years	23	Female	Oropharynx and nasopharynx secretion			Not Detectable	NA	NA
201600393	393/16	Detectable	24.8	RSV-B	No	11694.8	437.679	218.84	53.4399	1.72787	No	Yes	Yes	Yes	Yes	Unknown	No	No	No	No	No	No	No	No	No	No	Unknown		No					2016-04-25	2016-05-05	10	17	2	Months	2	Female	Naso-oropharyngeal swab	Yes	Oseltamivir Phosphate	Not Detectable	NA	NA
201600397	397/16	Detectable	25.8	Not subtyped	No	5949.38	5131.67	2565.83	2.31869	0.365243	Yes	Yes	Yes	Yes	Yes	Unknown	No	No	No	No	No	No	No	No	No	No	Yes - Non-invasive		No				Unknown	2016-04-30	2016-05-05	5	17	11	Months	11	Female	Naso-oropharyngeal swab	Yes	Oseltamivir Phosphate	Detectable	Influenza A	Influenza A H1N1 (pdm09)
201600402	402/16	Detectable	27.7	RSV-B	No	116252	764.297	382.149	304.205	2.48317	Yes	Yes	Yes	Yes	Yes	Unknown	No	No	No	No	No	No	No	No	No	No	Yes - Non-invasive	8	No				Cured	2016-05-01	2016-05-05	4	18	11	Months	11	Male	Oropharynx and nasopharynx secretion			Not Detectable	NA	NA
201600405	405/16	Detectable	25.5	Not subtyped	No	9605.08	6849.22	3424.61	2.80472	0.44789	Yes	Yes	Yes	Unknown	Unknown	No	Unknown	Unknown	Unknown	Unknown	Yes	Unknown	Unknown	Unknown	Unknown	Unknown	Yes - Non-invasive		Yes	2016-05-05	NA		Death	2016-05-04	2016-05-06	2	18	1	Years	15	Female	Oropharyngeal Swab			Not Detectable	NA	NA
201600410	410/16	Detectable	28.7	RSV-B	No	742.936	2990.57	1495.29	0.496852	-0.303773	Yes	Yes	Yes	Yes	Yes	Unknown	Unknown	Unknown	Unknown	Unknown	Unknown	Unknown	Unknown	Unknown	No	Unknown	Yes - Non-invasive	6	No				Cured	2016-04-29	2016-05-06	7	17	1	Months	1	Female	Naso-oropharyngeal swab	Yes	Oseltamivir Phosphate	Not Detectable	NA	NA
201600411	411/16	Detectable	22.3	RSV-B	No	82323.8	1937.49	968.746	84.9798	1.92932	Yes	Yes	Yes	Yes	Yes	Unknown	Unknown	Unknown	Unknown	Unknown	Unknown	Unknown	Unknown	Unknown	Yes	Unknown	Yes - Non-invasive	17	No				Cured	2016-05-01	2016-05-06	5	18	16	Days	0	Female	Naso-oropharyngeal swab	Yes	Oseltamivir Phosphate	Not Detectable	NA	NA
201600425	425/16	Detectable	22.2	RSV-B	No	71239.6	1478.31	739.156	96.3796	1.98399	Yes	Yes	Yes	Yes	Yes	No	Unknown	Unknown	Unknown	Unknown	Unknown	Unknown	Unknown	Unknown	No	Unknown	Yes - Non-invasive	3	No				Cured	2016-05-02	2016-05-09	7	19	5	Months	5	Male	Naso-oropharyngeal swab			Not Detectable	NA	NA
201600426	426/16	Detectable	24	RSV-A	No	22450.8	26353.4	13176.7	1.70383	0.231426	Yes	Yes	Yes	Yes	Yes	No	Unknown	Unknown	Unknown	Unknown	Unknown	Unknown	Unknown	Unknown	No	Unknown	Yes - Non-invasive	8	No				Cured	2016-05-04	2016-05-09	5	19	2	Months	2	Female	Naso-oropharyngeal swab			Not Detectable	NA	NA
201600429	429/16	Detectable	22.5	RSV-A	No	65713.5	5783.23	2891.62	22.7255	1.35651	Yes	Yes	Yes	Yes	Yes	No	Unknown	Unknown	Unknown	Unknown	Unknown	Unknown	Unknown	Unknown	No	Unknown	Yes - Non-invasive	5	No				Cured	2016-05-02	2016-05-05	3	18	1	Years	20	Female	Naso-oropharyngeal swab	Yes	Oseltamivir Phosphate	Not Detectable	NA	NA
201600430	430/16	Detectable	19.4	RSV-A and RSV-B	No	527222	11795.5	5897.75	89.3938	1.95131	No	Yes	Yes	Unknown	Unknown	Unknown	No	No	No	No	No	No	No	No	No	No	Unknown		Unknown			0	Unknown	2016-05-04	2016-05-09	5	18	1	Months	1	Female	Naso-oropharyngeal swab	Yes	Oseltamivir Phosphate	Not Detectable	NA	NA
201600432	432/16	Detectable	21.6	RSV-A	No	155214	4368.51	2184.25	71.0603	1.85163	Yes	Yes	Yes	Unknown	Yes	Unknown	Unknown	Unknown	Unknown	Unknown	Unknown	Unknown	Unknown	Unknown	No	Unknown	Unknown		Yes	2016-05-09				2016-04-30	2016-05-09	9	17	11	Months	11	Female	Nasopharynx Swab	Yes	Oseltamivir Phosphate	Not Detectable	NA	NA
201600433	433/16	Detectable	29.7	RSV-B	No	534.489	2759.7	1379.85	0.387353	-0.411894	Yes	Yes	No	No	Yes	Unknown	No	No	No	No	No	No	No	No	No	No	Yes - Non-invasive	8	Yes	2016-05-07	2016-05-13	6	Cured	2016-05-04	2016-05-09	5	18	20	Days	0	Female	Naso-oropharyngeal swab	No		Not Detectable	NA	NA
201600434	434/16	Detectable	23	RSV-B	No	46738.8	10365.8	5182.88	9.01793	0.955107	Yes	Yes	No	No	Yes	Yes	No	No	No	No	No	No	No	No	No	No	Yes - Non-invasive	10	Yes	2016-05-06	2016-05-13	7	Cured	2016-04-23	2016-05-09	16	16	3	Months	3	Female	Naso-oropharyngeal swab	No		Not Detectable	NA	NA
201600440	440/16	Detectable	30	RSV-B	No	351.85	4762.02	2381.01	0.147773	-0.830403	Yes	Yes	Yes	No	Yes	Unknown	No	No	No	No	No	No	No	No	No	No	No	7	No				Cured	2016-05-07	2016-05-09	2	18	1	Years	19	Male	Naso-oropharyngeal swab			Not Detectable	NA	NA
201600464	464/16	Detectable	27.3	RSV-B	No	2720.02	972.023	486.011	5.59661	0.747925	Yes	Yes	Yes	Yes	Yes	Unknown	No	No	No	No	No	No	No	No	No	No	Yes - Invasive	22	Yes	2016-05-10	2016-05-19	9	Cured	2016-05-09	2016-05-11	2	19	2	Months	2	Female	Naso-oropharyngeal swab			Not Detectable	NA	NA
201600476	476/16	Detectable	22.8	RSV-A	No	60467.8	164.652	82.3262	734.491	2.86599	Yes	Yes	Yes	Yes	Yes	Unknown	No	No	No	No	No	No	No	No	No	No	No	4	No				Cured	2016-05-02	2016-05-12	10	18	1	Years	21	Female	Oropharynx and nasopharynx secretion			Not Detectable	NA	NA
201600480	480/16	Detectable	31.7	RSV-A	No	140.148	1202.99	601.493	0.232999	-0.632645	Unknown	Yes	Yes	Yes	Yes	Yes	Unknown	Unknown	Unknown	Unknown	Unknown	Unknown	Unknown	Unknown	No	Unknown	Yes - Invasive	22	Yes	2016-05-12	2016-05-19	7	Cured	2016-05-05	2016-05-12	7	18	1	Months	1	Male	Naso-oropharyngeal swab	Yes	Oseltamivir Phosphate	Not Detectable	NA	NA
201600481	481/16	Detectable	26.6	RSV-B	No						Yes	Yes	Yes	Yes	Yes	Yes	Unknown	Unknown	Unknown	Unknown	Unknown	Unknown	Unknown	Unknown	No	Unknown	Yes - Invasive	15	No				Cured	2016-05-07	2016-05-12	5	18	29	Days	0	Male	Naso-oropharyngeal swab	Yes	Oseltamivir Phosphate	Not Detectable	NA	NA
201600482	482/16	Detectable	18.5	RSV-B	No						Yes	Yes	No	Unknown	Yes	Unknown	Yes	No	No	No	Yes	No	No	No	No	No	Yes - Non-invasive		No					2016-05-10	2016-05-12	2	19	2	Years	35	Female	Naso-oropharyngeal swab	Yes	Oseltamivir Phosphate	Not Detectable	NA	NA
201600485	485/16	Detectable	22.8	RSV-A	No						No	Yes	No	No	Yes	Unknown	No	No	No	No	No	No	No	No	No	No	Yes - Non-invasive	4	Yes	2016-05-12			Cured	2016-05-10	2016-05-13	3	19	2	Months	2	Female	Naso-oropharyngeal swab			Not Detectable	NA	NA
201600486	486/16	Detectable	21.1	RSV-A	No						Yes	No	Yes	Yes	Yes	Unknown	Yes	No	No	No	Yes	No	No	No	No	No	Yes - Non-invasive	24	No				Cured	2016-05-13	2016-05-15	2	19	1	Years	22	Male	Naso-oropharyngeal swab	Yes	Oseltamivir Phosphate	Not Detectable	NA	NA
201600489	489/16	Detectable	22.4	RSV-B	No						Yes	Yes	Yes	Yes	Yes	Unknown	Unknown	Unknown	Unknown	Unknown	Unknown	Unknown	Unknown	Unknown	No	Unknown	No		No				Unknown	2016-05-05	2016-05-12	7	18	6	Months	6	Male	Oropharynx and nasopharynx secretion			Not Detectable	NA	NA
201600491	491/16	Detectable	26.9	RSV-B	No						Yes	Yes	Unknown	Unknown	Yes	Unknown	No	No	No	No	No	No	No	No	No	No	No		Unknown			0	Unknown	2016-05-10	2016-05-14	4	19	1	Years	16	Female	Naso-oropharyngeal swab			Not Detectable	NA	NA
201600500	500/16	Detectable	18.1	RSV-B	No						Yes	Yes	Unknown	Unknown	Yes	Unknown	No	No	No	No	No	No	No	No	No	No	Yes - Non-invasive		Yes	2016-05-13			Unknown	2016-05-10	2016-05-14	4	19	26	Days	0	Male	Oropharynx and nasopharynx secretion			Not Detectable	NA	NA
201600501	501/16	Detectable	30.1	RSV-B	No						Yes	Yes	No	No	Yes	Unknown	Unknown	Unknown	Unknown	Unknown	Unknown	Unknown	Unknown	Unknown	Unknown	Unknown	Yes - Invasive		Yes	2016-05-12			Unknown	2016-05-09	2016-05-14	5	19	16	Days	0	Male	Oropharynx and nasopharynx secretion			Not Detectable	NA	NA
201600509	509/16	Detectable	23.1	RSV-A	No						Yes	Yes	Yes	Yes	Yes	Unknown	No	No	No	No	No	No	No	No	No	No	Unknown	8	Unknown			0	Unknown	2016-05-13	2016-05-16	3	19	3	Months	3	Male	Naso-oropharyngeal swab			Not Detectable	NA	NA
201600519	519/16	Detectable	22.5	RSV-A	No						Yes	Yes	No	No	Yes	Unknown	No	No	No	No	No	No	No	No	No	No	Yes - Non-invasive	37	Yes	2016-05-16	2016-05-17	1	Cured	2016-05-13	2016-05-16	3	19	8	Months	8	Female	Oropharynx and nasopharynx secretion			Not Detectable	NA	NA
201600524	524/16	Detectable	21.5	RSV-A	No						Yes	Yes	Yes	Yes	Yes	No	Unknown	Unknown	Unknown	Unknown	Unknown	Unknown	Unknown	Unknown	No	Unknown	Yes - Non-invasive	13	No				Cured	2016-05-08	2016-05-16	8	19	16	Days	0	Male	Naso-oropharyngeal swab			Not Detectable	NA	NA
201600525	525/16	Detectable	19.9	RSV-A	No						Yes	Yes	Yes	Yes	Yes	Yes	Unknown	Unknown	Unknown	Unknown	Unknown	Unknown	Unknown	Unknown	No	Unknown	No	13	Yes	2016-05-15	2016-05-27	12	Cured	2016-05-09	2016-05-16	7	20	10	Days	0	Female	Naso-oropharyngeal swab			Not Detectable	NA	NA
201600529	529/16	Detectable	20	RSV-A	No						Yes	Yes	Yes	Unknown	Unknown	Unknown	Unknown	Unknown	Unknown	Unknown	Unknown	Unknown	Unknown	Unknown	No	Unknown	Yes - Non-invasive		Yes	2016-05-13			Unknown	2016-05-12	2016-05-13	1	19	1	Years	12	Male	Oropharynx and nasopharynx secretion			Not Detectable	NA	NA
201600536	536/16	Detectable	20.3	RSV-A	Yes						Yes	Yes	Yes	No	Yes	Unknown	No	No	No	No	No	No	No	No	No	No	Yes - Non-invasive	7	Yes	2016-05-17	2016-05-20	3	Cured	2016-05-09	2016-05-17	8	19	5	Months	5	Female	Nasopharyngeal secretion	Unknown		Not Detectable	NA	NA
201600540	540/16	Detectable	27.3	RSV-B	No						Unknown	Yes	Yes	Yes	Yes	Unknown	Unknown	Unknown	Unknown	Unknown	Unknown	Unknown	Unknown	Unknown	No	Unknown	Yes - Non-invasive	164	No	** 3 internações/16			Cured	2016-05-11	2016-05-17	6	19	20	Days	0	Male	Naso-oropharyngeal swab	Yes	Oseltamivir Phosphate	Not Detectable	NA	NA
201600543	543/16	Detectable	30.8	RSV-A	No						Yes	No	No	Yes	Yes	Unknown	No	No	No	No	No	No	No	No	No	No	Yes - Non-invasive	37	Yes	2016-05-16	2016-05-17	1	Cured	2016-05-13	2016-05-17	4	19	8	Months	8	Female	Naso-oropharyngeal swab			Not Detectable	NA	NA
201600546	546/16	Detectable	26.6	RSV-B	No	4548.92	231.528	115.764	39.2947	1.59433	Yes	Yes	Yes	No	Yes	Unknown	No	No	No	No	No	No	No	No	No	No	Yes - Non-invasive	5	No				Cured	2016-05-12	2016-05-18	6	19	8	Months	8	Female	Oropharynx and nasopharynx secretion			Not Detectable	NA	NA
201600553	553/16	Detectable	23.5	RSV-B	No						Yes	Yes	Yes	No	Yes	Unknown	No	No	No	No	No	No	No	No	No	No	No	3	No				Unknown	2016-05-13	2016-05-17	4	19	1	Years	20	Female	Naso-oropharyngeal swab	Unknown		Not Detectable	NA	NA
201600554	554/16	Detectable	34.2	RSV-A	No						Yes	Yes	Yes	Unknown	Yes	Unknown	No	No	No	No	Yes	No	No	No	No	No	No	3	No				Cured	2016-05-07	2016-05-17	10	18	11	Months	11	Male	Naso-oropharyngeal swab	Unknown		Not Detectable	NA	NA
201600558	558/16	Detectable	21.4	RSV-B	No	212932	8090	4045	52.6409	1.72132	Yes	Yes	No	Yes	Yes	Unknown	Unknown	Unknown	Unknown	Unknown	Unknown	Unknown	Unknown	Unknown	Unknown	Unknown	Yes - Non-invasive		Yes	2016-05-18			Cured	2016-05-18	2016-05-19	1	20	2	Months	2	Male	Naso-oropharyngeal swab	Unknown		Not Detectable	NA	NA
201600562	562/16	Detectable	24.4	RSV-A	No	32975.7	10531	5265.48	6.26262	0.796756	Yes	Yes	No	Yes	No	No	No	No	No	No	No	No	No	No	No	No	Yes - Non-invasive	6	No				Cured	2016-05-13	2016-05-18	5	19	1	Years	23	Female	Naso-oropharyngeal swab			Not Detectable	NA	NA
201600563	563/16	Detectable	20.8	RSV-A	No	249679	6287.11	3143.55	79.4257	1.89996	Yes	Yes	Yes	No	No	No	No	No	No	No	No	No	No	No	No	No	Yes - Non-invasive	5	No				Cured	2016-05-13	2016-05-18	5	19	10	Months	10	Female	Naso-oropharyngeal swab			Not Detectable	NA	NA
201600564	564/16	Detectable	26.5	RSV-A	No	6349.28	8849.01	4424.51	1.43503	0.15686	Yes	Yes	Yes	Yes	Yes	No	Unknown	Unknown	Unknown	Unknown	Unknown	Unknown	No	Unknown	No	Unknown	Yes - Non-invasive	2	No				Cured	2016-05-14	2016-05-19	5	19	8	Months	8	Female	Naso-oropharyngeal swab			Not Detectable	NA	NA
201600565	565/16	Detectable	23	RSV-A	No	64509.4	3521.78	1760.89	36.6345	1.56389	Yes	Yes	Yes	Yes	Yes	Yes	Unknown	Unknown	Unknown	Unknown	Unknown	Unknown	Unknown	Unknown	No	No	Yes - Invasive	12	No				Cured	2016-05-16	2016-05-19	3	20	1	Months	1	Male	Naso-oropharyngeal swab			Not Detectable	NA	NA
201600566	566/16	Detectable	38.6	RSV-B	No						Yes	Yes	Yes	Yes	Yes	No	Unknown	Unknown	Unknown	Unknown	Unknown	Unknown	Unknown	Unknown	No	Unknown	Yes - Invasive	36	Yes	2016-05-21	2016-06-08	17	Cured	2016-05-13	2016-05-19	6	19	7	Months	7	Male	Naso-oropharyngeal swab			Not Detectable	NA	NA
201600576	576/16	Detectable	23.3	RSV-B	No	62641.9	1692.22	846.109	74.0352	1.86944	Yes	Yes	No	No	Yes	Unknown	No	No	No	No	No	No	No	No	No	No	No	4	No				Cured	2016-05-08	2016-05-13	5	19	2	Years	30	Female	Naso-oropharyngeal swab			Not Detectable	NA	NA
201600580	580/16	Detectable	21.6	RSV-B	No	145468	203.42	101.71	1430.22	3.1554	Yes	Yes	No	No	Yes	Unknown	No	No	No	No	No	No	No	No	No	No	No	4	No				Cured	2016-05-13	2016-05-13	0	19	8	Months	8	Female	Naso-oropharyngeal swab			Not Detectable	NA	NA
201600586	586/16	Detectable	20.6	RSV-B	No	357454	4639.6	2319.8	154.088	2.18777	Yes	Yes	Yes	Unknown	Yes	Unknown	No	No	No	No	No	No	No	No	No	No	No	8	No			0	Cured	2016-05-18	2016-05-19	1	20	5	Months	5	Female	Naso-oropharyngeal swab			Not Detectable	NA	NA
201600593	593/16	Detectable	24.6	RSV-A	No	25545.7	42420.6	21210.3	1.2044	0.0807704	Yes	Yes	Yes	No	Yes	Unknown	No	No	No	No	No	No	No	No	No	No	Yes - Non-invasive		No				Cured	2016-05-16	2016-05-20	4	20	11	Months	11	Female	Naso-oropharyngeal swab	Unknown		Not Detectable	NA	NA
201600594	594/16	Detectable	23.7	RSV-B	No	30890	9671.11	4835.56	6.3881	0.805371	Yes	No	No	Yes	Yes	Unknown	No	No	No	No	No	No	No	No	No	No	Yes - Non-invasive		Yes	2016-05-19			Cured	2016-05-20	2016-05-20	0	20	10	Days	0	Male	Naso-oropharyngeal swab	Unknown		Not Detectable	NA	NA
201600601	601/16	Detectable	21.7	RSV-A	No	175510	1714.08	857.041	204.786	2.3113	Yes	Yes	No	Unknown	No	Unknown	No	No	No	No	No	No	No	No	Yes	No	No	4	No				Cured		2016-05-23		21	25	Days	0	Male	Oropharynx and nasopharynx secretion			Not Detectable	NA	NA
201600606	606/16	Detectable	27.1	RSV-A	No						Yes	Yes	Yes	No	Yes	Yes	No	No	No	No	No	No	No	No	No	No	Yes - Invasive							2016-05-17	2016-05-23	6	20	8	Months	8	Female	Naso-oropharyngeal swab	Yes	Oseltamivir Phosphate	Not Detectable	NA	NA
201600611	611/16	Detectable	27.8	RSV-B	No	5035.81	8237.46	4118.73	1.22266	0.0873058	Yes	Yes	Yes	Unknown	Unknown	Yes	Unknown	Unknown	Unknown	Unknown	Unknown	Unknown	Unknown	Unknown	No	Unknown	No	3	Yes	2016-05-28	2016-06-01	3	Cured	2016-05-25	2016-05-28	3	21	6	Months	6	Male	Nasopharyngeal secretion	Yes	Oseltamivir Phosphate	Not Detectable	NA	NA
201600626	626/16	Detectable	26.8	RSV-A	No	73905.2	2341.92	1170.96	63.1151	1.80013	Yes	Yes	No	No	Yes	Unknown	Unknown	Unknown	Unknown	Unknown	Unknown	Unknown	Unknown	Unknown	No	Unknown	Yes - Non-invasive	5	Yes	2016-05-22			Cured	2016-05-18	2016-05-24	6	20	1	Months	1	Male	Naso-oropharyngeal swab	Yes	Oseltamivir Phosphate	Not Detectable	NA	NA
201600641	641/16	Detectable	31.5	RSV-B	No	52.1466	1301.87	650.936	0.0801102	-1.09631	Yes	Yes	No	Yes	Yes	Unknown	No	No	No	No	No	No	No	No	No	No	Yes - Non-invasive		Yes	2016-05-25			Death	2016-05-24	2016-05-26	2	21	1	Years	17	Male	Naso-oropharyngeal swab			Not Detectable	NA	NA
201600651	651/16	Detectable	28.6	RSV-B	No	4720.13	6928.05	3464.03	1.36261	0.134372	Yes	Yes	Yes	No	Yes	Unknown	No	No	No	No	No	No	No	No	No	No	No	4	No				Cured	2016-05-14	2016-05-22	8	19	1	Years	15	Male	Naso-oropharyngeal swab			Not Detectable	NA	NA
201600655	655/16	Detectable	27.3	RSV-A	No	7454.09	1861.84	930.92	8.00723	0.903482	Yes	Yes	Yes	Yes	Yes	Unknown	No	No	No	No	No	No	No	No	No	No	Yes - Non-invasive	6	Yes	2016-05-25	2016-05-28	3	Cured	2016-05-07	2016-05-30	23	18	7	Months	7	Female	Naso-oropharyngeal swab	Yes	Oseltamivir Phosphate	Not Detectable	NA	NA
201600660	660/16	Detectable	36.6	RSV-A	No	5.32839	1152.14	576.069	0.00924957	-2.03388	Yes	Yes	No	Yes	Yes	Unknown	No	No	No	No	No	No	No	No	No	No	No	8	No				Cured	2016-05-14	2016-05-30	16	19	3	Months	3	Female	Naso-oropharyngeal swab	Yes	Oseltamivir Phosphate	Not Detectable	NA	NA
201600661	661/16	Detectable	18.4	RSV-A	No	3.07933e+06	106831	53415.7	57.6484	1.76079	Yes	Yes	No	Yes	Yes	Unknown	No	No	No	No	No	No	No	No	No	No	Yes - Invasive	24	Yes	2016-05-29	2016-06-19	20	Cured	2016-05-27	2016-05-30	3	21	5	Months	5	Female	Tracheal Aspirate	Yes	Oseltamivir Phosphate	Not Detectable	NA	NA
201600668	668/16	Detectable	21.4	RSV-A	No	299555	10556.9	5278.45	56.7505	1.75397	No	Yes	Yes	Yes	Yes	Unknown	No	No	No	No	No	No	No	No	Yes	No	Yes - Invasive	35	Yes	2016-05-30			Cured	2016-05-26	2016-05-30	4	21	1	Months	1	Male	Naso-oropharyngeal swab			Not Detectable	NA	NA
201600674	674/16	Detectable	25	RSV-A	No	33339.8	8646.26	4323.13	7.71196	0.887165	Yes	Yes	Yes	No	Yes	Unknown	No	No	No	No	No	No	No	No	No	No	No	3	No				Cured	2016-05-20	2016-05-23	3	20	1	Years	22	Female	Naso-oropharyngeal swab	Yes	Oseltamivir Phosphate	Not Detectable	NA	NA
201600678	678/16	Detectable	24.3	RSV-A	No	84401.5	34870.8	17435.4	4.84081	0.684918	Yes	Yes	Yes	No	Yes	Unknown	No	No	No	No	No	No	No	No	Yes	No	No	5	No				Cured	2016-05-15	2016-05-25	10	20	29	Days	0	Female	Naso-oropharyngeal swab	Yes	Oseltamivir Phosphate	Not Detectable	NA	NA
201600679	679/16	Detectable	32.3	RSV-A and RSV-B	No						Yes	Yes	Yes	No	Yes	Unknown	No	No	No	No	No	No	No	No	No	No	No	2	No				Cured	2016-05-19	2016-05-23	4	20	8	Months	8	Male	Naso-oropharyngeal swab	Yes	Oseltamivir Phosphate	Not Detectable	NA	NA
201600680	680/16	Detectable	22.8	RSV-A	No	166486	5823.24	2911.62	57.1799	1.75724	Yes	Yes	No	No	Yes	Unknown	No	No	No	No	No	No	No	No	Yes	No	No	8	Yes	2016-05-25	2016-06-02	7	Cured	2016-05-22	2016-05-27	5	21	16	Days	0	Female	Oropharynx and nasopharynx secretion			Not Detectable	NA	NA
201600695	695/16	Detectable	21.1	RSV-B	No	402943	11189.2	5594.59	72.0236	1.85747	No	Yes	Yes	No	Yes	Unknown	Unknown	Unknown	Unknown	Unknown	Unknown	Unknown	Unknown	Unknown	Yes	Unknown	Yes - Non-invasive	9	Yes	2016-06-01			Cured	2016-05-28	2016-06-02	4	21	16	Days	0	Female	Naso-oropharyngeal swab			Not Detectable	NA	NA
201600697	697/16	Detectable	34.1	RSV-B	No						Yes	Yes	No	No	Yes	Unknown	No	No	No	No	No	No	No	No	Yes	No	No	6	No				Cured	2016-05-26	2016-06-02	6	21	25	Days	0	Female	Oropharynx and nasopharynx secretion			Not Detectable	NA	NA
201600699	699/16	Detectable	23.4	RSV-B	No	95213.5	31597.5	15798.7	6.02665	0.780076	Unknown	Unknown	Yes	Unknown	Unknown	Unknown	No	No	No	No	No	No	No	No	Yes	No	Yes - Invasive		Yes	2016-05-26				2016-05-19	2016-05-26	7	20	23	Days	0	Female	Bronchial aspirate			Not Detectable	NA	NA
201600703	703/16	Detectable	18.2	RSV-B	No	2.90023e+06	17609	8804.52	329.402	2.51773	Yes	Yes	Unknown	Yes	Yes	Unknown	No	No	No	No	No	No	No	No	Yes	No	Yes - Invasive		No			0	Unknown	2016-06-02	2016-06-07	5	22	1	Months	1	Male	Nasopharynx Swab			Not Detectable	NA	NA
201600713	713/16	Detectable	18.6	RSV-B	No	932273	834.73	417.365	2233.71	3.34903	Yes	Yes	No	No	No	Unknown	No	No	No	No	No	No	No	No	No	No	No	4	No				Cured	2016-05-30	2016-06-02	2	22	1	Years	12	Male	Naso-oropharyngeal swab			Not Detectable	NA	NA
201600720	720/16	Detectable	30.5	RSV-A	No						Yes	Yes	Yes	No	No	Unknown	No	No	No	No	Yes	No	No	No	No	No	No	6	No				Cured	2016-05-31	2016-06-03	3	22	1	Years	16	Female	Naso-oropharyngeal swab			Not Detectable	NA	NA
201600725	725/16	Detectable	22.3	RSV-A	No	67370.7	1083.86	541.931	124.316	2.09453	Yes	Yes	Yes	Yes	Yes	Unknown	No	No	No	No	No	No	No	No	No	No	Yes - Non-invasive	9	Yes	2016-06-07	2016-06-16	9	Cured	2016-06-03	2016-06-08	5	22	2	Months	2	Male	Naso-oropharyngeal swab	Yes	Oseltamivir Phosphate	Not Detectable	NA	NA
201600726	726/16	Detectable	24.7	RSV-B	No	14213.4	995.451	497.725	28.5568	1.45571	Unknown	Unknown	Unknown	Unknown	Yes	Yes	Unknown	Unknown	Unknown	Unknown	Unknown	Unknown	Unknown	Unknown	Yes	Unknown	Yes - Non-invasive	11	Yes	2016-06-08	2016-06-18	10	Cured	2016-06-07	2016-06-08	1	23	1	Months	1	Male	Naso-oropharyngeal swab	Yes	Oseltamivir Phosphate	Not Detectable	NA	NA
201600731	731/16	Detectable	37.6	RSV-B	No	1.59859	10458.2	5229.1	0.000305711	-3.51469	Yes	Yes	No	No	No	Unknown	No	No	No	No	No	No	No	No	No	No	Yes - Invasive		Yes	2016-06-04			Death	2016-05-26	2016-06-05	9	21	1	Years	15	Female	Alveolar bronchial lavage			Not Detectable	NA	NA
201600733	733/16	Detectable	21.8	RSV-B	No	102180	13574	6786.98	15.0553	1.17769	No	Yes	Yes	Unknown	Unknown	Unknown	Unknown	Unknown	Unknown	Unknown	Unknown	Unknown	Unknown	Unknown	Yes	Unknown	Yes - Non-invasive	4	No				Cured	2016-06-04	2016-06-08	4	22	24	Days	0	Male	Naso-oropharyngeal swab	Yes	Oseltamivir Phosphate	Not Detectable	NA	NA
201600737	737/16	Detectable	21.8	RSV-B	No	101007	2771.01	1385.51	72.9023	1.86274		Yes	Yes			Yes	No	No	No	No	No	No	No	No	No	No	Yes - Non-invasive	9	Yes	2016-06-06	2016-06-15	9	Cured	2016-06-04	2016-06-07	3	22	1	Months	1	Female	Nasopharynx Swab			Not Detectable	NA	NA
201600751	751/16	Detectable	24.5	RSV-B	No	15046.6	38.3193	19.1596	785.328	2.89505	Yes	Yes	No	No	Yes	Yes	No	No	No	No	No	No	No	No	No	No	No	3	Yes	2016-06-13			Cured	2016-06-12	2016-06-13	1	24	3	Months	3	Female	Oropharynx and nasopharynx secretion			Not Detectable	NA	NA
201600754	754/16	Detectable	24.5	RSV-A and RSV-B	No	17197.4	2009.94	1004.97	17.1123	1.23331	Yes	Yes	Yes	No	Yes	Unknown	No	No	No	No	No	No	No	No	No	No	Yes - Non-invasive	8	No				Cured	2016-06-02	2016-06-09	7	22	2	Months	2	Female	Oropharynx and nasopharynx secretion	Yes	Oseltamivir Phosphate	Not Detectable	NA	NA
201600755	755/16	Detectable	20.1	RSV-B	No						Yes	Yes	Yes	Yes	Yes	Yes	No	No	No	No	No	No	No	No	No	No	Yes - Non-invasive	7	Yes	2016-06-08	2016-06-13	5	Cured	2016-06-05	2016-06-09	4	23	2	Months	2	Female	Naso-oropharyngeal swab	Yes	Oseltamivir Phosphate	Not Detectable	NA	NA
201600756	756/16	Detectable	22.8	RSV-A	No						Yes	Yes	Yes	Yes	Yes	No	No	No	No	No	No	No	No	No	No	No	Yes - Non-invasive	7	Yes	2016-06-08	2016-06-13	5	Cured	2016-06-03	2016-06-08	5	22	1	Years	17	Male	Naso-oropharyngeal swab	Unknown		Not Detectable	NA	NA
201600759	759/16	Detectable	25.4	RSV-A	No						No	Unknown	Yes	Yes	Yes	Unknown	Unknown	Unknown	Unknown	Unknown	Unknown	Unknown	Unknown	Unknown	Yes	Unknown	Yes - Invasive		Yes	2016-06-13			Cured	2016-06-12	2016-06-14	2	24	28	Days	0	Male	Naso-oropharyngeal swab	Unknown		Not Detectable	NA	NA
201600766	766/16	Detectable	22	RSV-B	Yes						Unknown	Yes	Yes	Unknown	Unknown	No	No	No	No	No	No	No	No	No	No	No	Yes - Non-invasive	8	Yes	2016-06-14	2016-06-21	7	Cured	2016-06-13	2016-06-14	1	24	1	Years	18	Female	Oropharyngeal Swab	Yes	Oseltamivir Phosphate	Not Detectable	NA	NA
201600783	783/16	Detectable	40	Not subtyped	No						Yes	Yes	Yes	No	Yes	Yes	No	No	No	No	No	No	No	No	No	No	No	3	No				Cured	2016-06-20	2016-06-20	0	25	1	Years	13	Male	Naso-oropharyngeal swab	No		Not Detectable	NA	NA
201600786	786/16	Detectable	22.6	Not subtyped	No	82300.7	1126.14	563.07	146.164	2.16484	Yes	Yes	No	Yes	Yes	Yes	No	No	No	No	No	No	No	No	No	No	No	6	Yes	2016-06-21			Cured	2016-06-16	2016-06-21	5	24	3	Months	3	Male	Oropharynx and nasopharynx secretion			Not Detectable	NA	NA
201600798	798/16	Detectable	27.2	Not subtyped	No	4163.11	554.927	277.463	15.0042	1.17621	Yes	Yes	Yes	Unknown	Unknown	Yes	Unknown	Unknown	Unknown	Unknown	Unknown	Unknown	Unknown	Unknown	No	Unknown	No	6	Yes	2016-06-22	2016-06-23	1	Cured	2016-06-17	2016-06-23	6	24	2	Months	2	Male	Naso-oropharyngeal swab	Yes	Oseltamivir Phosphate	Not Detectable	NA	NA
201600805	805/16	Detectable	26.9	Not subtyped	No	5922.17	106.427	53.2134	111.291	2.04646	No	Yes	Yes	Yes	Yes	Unknown	No	No	No	No	No	No	No	No	Yes	No	Yes - Non-invasive		Yes	2016-06-23	2016-07-12	19	Unknown	2016-06-22	2016-06-24	2	25	10	Days	0	Female	Naso-oropharyngeal swab	Yes	Oseltamivir Phosphate	Not Detectable	NA	NA
201600818	818/16	Detectable	27.6	RSV-A	No	1327.57	4461.11	2230.55	0.595175	-0.225355	Yes	Yes	Yes	Yes	Yes	Yes	Unknown	Unknown	Unknown	Unknown	Unknown	Unknown	Unknown	Unknown	Yes	Unknown	Yes - Non-invasive	14	Yes	2016-06-30	2016-07-11	11	Cured	2016-06-22	2016-06-27	5	25	27	Days	0	Male	Naso-oropharyngeal swab			Not Detectable	NA	NA
201600827	827/16	Detectable	23.8	RSV-B	No	41545	295.893	147.946	280.811	2.44841	No	Yes	Yes	No	No	Unknown	No	No	No	No	No	No	No	No	No	No	No	9	No				Cured	2016-06-14	2016-06-21	7	24	3	Months	2	Male	Naso-oropharyngeal swab			Not Detectable	NA	NA
201600829	829/16	Detectable	20.9	RSV-A	No						No	Yes	Yes	Yes	Yes	Unknown	No	No	No	No	No	No	No	No	No	No	Yes - Non-invasive	8	Yes	2016-06-20			Cured	2016-06-20	2016-06-20	0	25	4	Months	4	Male	Naso-oropharyngeal swab			Not Detectable	NA	NA
201600841	841/16	Detectable	35.5	Not subtyped	No	15.3954	364.025	182.013	0.0845845	-1.07271	Yes	Yes	Yes	Yes	Yes	Yes	Unknown	Unknown	Unknown	Unknown	Unknown	Unknown	Unknown	Unknown	Yes	Unknown	Yes - Invasive	13	Yes	2016-07-02	2016-07-08	6	Cured	2016-06-27	2016-07-04	7	27	1	Months	1	Female	Naso-oropharyngeal swab			Not Detectable	NA	NA
201600842	842/16	Detectable	20.4	RSV-A	No	496643	8908.85	4454.42	111.494	2.04725	Yes	Yes	No	No	Yes	Unknown	No	No	No	No	No	No	No	No	No	No	No	8	Yes	2016-06-27	2016-07-03	6	Cured	2016-06-26	2016-06-28	2	26	5	Months	5	Female	Naso-oropharyngeal swab	Yes	Oseltamivir Phosphate	Not Detectable	NA	NA
201600844	844/16	Detectable	33.1	Not subtyped	No	95.1065	952.294	476.147	0.199742	-0.699531	No	Yes	Yes	Yes	Yes	Unknown	No	No	No	No	No	No	No	No	Yes	No	Yes - Non-invasive	14	Yes	2016-06-28	2016-07-08	10	Cured	2016-06-29	2016-06-30	1	26	17	Days	0	Male	Naso-oropharyngeal swab	Yes	Oseltamivir Phosphate	Not Detectable	NA	NA
201600848	848/16	Detectable	16.7	RSV-B	No	7127542	178752	89375.8	79.748	1.90172	No	Yes	No	No	Yes	Yes	No	No	Unknown	Unknown	No	Unknown	No	Unknown	Yes	Unknown	Yes - Invasive	14	Yes	2016-06-24	2016-07-08	14	Cured	2016-06-20	2016-06-25	5	25	19	Days	0	Male	Alveolar bronchial lavage			Not Detectable	NA	NA
201600849	849/16	Detectable	22.9	Not subtyped	No	82160.6	21478.1	10739.1	7.65063	0.883697	Unknown	Unknown	Unknown	Unknown	Yes	Unknown	Unknown	Unknown	Unknown	Unknown	Unknown	Unknown	Unknown	Unknown	Unknown	Unknown	Yes - Invasive	18	Yes	2016-06-22	2016-07-09	17	Cured	2016-06-20	2016-06-24	4	25	16	Days	0	Female	Tracheal Aspirate	Yes	Oseltamivir Phosphate	Not Detectable	NA	NA
201600852	852/16	Detectable	18.8	RSV-B	No						Yes	Yes	No	No	Yes	Unknown	No	No	No	No	No	No	No	No	No	No	No	4	No				Cured	2016-07-02	2016-07-05	3	26	2	Months	2	Male	Oropharynx and nasopharynx secretion			Not Detectable	NA	NA
201600877	877/16	Detectable	28.8	RSV-A	No						Yes	Yes	Yes	Yes	Yes	Unknown	No	Yes	Yes	No	Yes	No	No	No	No	No	Yes - Non-invasive	17	Yes	2016-07-18			Cured	2016-07-08	2016-07-19	11	27	1	Years	13	Male	Naso-oropharyngeal swab	Yes	Oseltamivir Phosphate	Not Detectable	NA	NA
201600882	882/16	Detectable	26.1	RSV-B	No	9761.23	1076.13	538.066	18.1413	1.25867	Yes	No	No	No	Yes	Unknown	No	No	No	No	No	No	No	No	Yes	No	Yes - Non-invasive	5	Yes	2016-07-26			Cured	2016-07-21	2016-07-26	5	29	28	Days	0	Male	Oropharynx and nasopharynx secretion			Not Detectable	NA	NA
201600894	894/16	Detectable	22.2	RSV-B	Yes						Yes	Yes	No	No	Yes	Unknown	No	No	No	No	No	No	No	No	No	No	No	6	No				Cured	2016-07-29	2016-08-03	4	30	6	Months	6	Male	Nasopharynx Swab			Not Detectable	NA	NA
201600915	915/16	Detectable	32.4	Not subtyped	No	231.504	119.585	59.7924	3.8718	0.587913	Yes	Yes	Yes	Yes	Yes	Unknown	No	No	No	No	No	No	No	No	No	No	Yes - Invasive	10	Yes	2016-08-10			Cured	2016-08-13	2016-08-15	2	32	3	Months	3	Female	Naso-oropharyngeal swab	Yes	Oseltamivir Phosphate	Not Detectable	NA	NA
201700046	046/17	Detectable	22.4	Not subtyped	Yes						No	Yes	Yes	Unknown	Unknown	Unknown	Unknown	Unknown	Unknown	Unknown	Unknown	Unknown	Unknown	Unknown	Unknown	Unknown	Unknown		Unknown			0	Unknown	2017-03-30	2017-03-31	0	13	2	Months	2	Male	Naso-oropharyngeal swab			Not Detectable	NA	NA
201700049	049/17	Detectable	32.3	RSV-A	No	182.757	1763.65	881.826	0.207249	-0.683508	No	Yes	No	Yes	Yes	Unknown	No	No	No	No	No	No	No	No	No	No	Yes - Non-invasive	7	No				Cured	2017-03-30	2017-04-03	3	13	3	Years	40	Male	Swab			Not Detectable	NA	NA
201700051	051/17	Detectable	24.2	RSV-B	No						Yes	Yes	No	Yes	No	Unknown	No	No	No	No	No	No	No	No	No	No	Yes - Non-invasive	5	No				Cured	2017-03-30	2017-04-03	3	13	2	Years	32	Male	Swab			Not Detectable	NA	NA
201700055	055/17	Detectable	30.9	RSV-B	No	472.982	1127.64	563.819	0.838889	-0.0762956	No	Yes	Yes	Unknown	Unknown	Unknown	No	No	No	No	No	No	No	No	No	No	Yes - Invasive		Yes	2017-04-04			Unknown	2017-04-05	2017-04-06	1	14	3	Months	3	Male	Naso-oropharyngeal swab			Not Detectable	NA	NA
201700058	058/17	Detectable	28.6	RSV-B	No	2732.16	3678.15	1839.08	1.48562	0.171907	Yes	Yes	Yes	Yes		Unknown	No	No	No	No	No	No	No	No	No	No	Yes - Invasive	36	Yes	2017-04-10			Cured	2017-04-05	2017-04-10	5	14	17	Days	0	Male	Naso-oropharyngeal swab			Not Detectable	NA	NA
201700060	060/17	Detectable	20.9	RSV-B	No	643041	49187.7	24593.9	26.1464	1.41741	Yes	Yes	Yes	Yes	Yes	Yes	No	No	No	No	No	No	No	No	No	No	Yes - Non-invasive	25	Yes	2017-04-17	2017-04-26	9	Cured	2017-04-05	2017-04-10	5	14	4	Months	4	Male	Naso-oropharyngeal swab			Not Detectable	NA	NA
201700066	066/17	Detectable	27	RSV-B	No	8660.13	2215.27	1107.64	7.81857	0.893127	Yes	Yes	Yes	Yes	Yes	No	No	No	No	No	No	No	No	No	No	No	No	8	No				Cured	2017-04-07	2017-04-12	5	14	1	Years	13	Female	Naso-oropharyngeal swab			Not Detectable	NA	NA
201700068	068/17	Detectable	20.3	RSV-B	No	813452	24336.8	12168.4	66.8496	1.8251	No	Yes	Yes	Yes	Yes	Unknown	No	No	No	No	No	No	No	No	No	No	Yes - Non-invasive		No				Cured	2017-04-06	2017-04-13	7	14	1	Years	16	Female	Oropharynx and nasopharynx secretion			Not Detectable	NA	NA
201700069	069/17	Detectable	37.5	RSV-B	No	1.31811	42416.8	21208.4	6.21504e-05	-4.20656	Yes	Yes	Yes	Yes	Yes	No	No	No	No	No	No	No	No	No	No	No	Yes - Invasive	14	Yes	2017-04-18	2017-04-20	2	Cured	2017-04-09	2017-04-15	6	15	2	Years	27	Female	Naso-oropharyngeal swab	Yes	Oseltamivir Phosphate	Not Detectable	NA	NA
201700070	070/17	Detectable	21.8	RSV-A and RSV-B	No	272174	1148.78	574.39	473.849	2.67564	No	Yes	No	Yes	Yes	Unknown	No	No	No	No	No	No	No	No	No	No	Yes - Non-invasive		No				Cured	2017-04-07	2017-04-13	6	14	4	Months	4	Male	Oropharynx and nasopharynx secretion			Not Detectable	NA	NA
201700071	071/17	Detectable	25.4	RSV-B	No						Yes	Yes	Yes	Yes	Yes	Yes	No	No	No	No	No	No	No	No	No	No	Yes - Non-invasive	8	Yes	2017-04-13	2017-04-18	5	Cured	2017-04-08	2017-04-13	5	14	6	Months	6	Male	Naso-oropharyngeal swab			Not Detectable	NA	NA
201700072	072/17	Detectable	22.3	RSV-B	No	245199	9822.6	4911.3	49.9254	1.69832	Yes	Yes	Yes	Yes	Yes	No	No	No	No	No	No	No	No	No	No	No	Yes - Non-invasive	14	No				Cured	2017-04-13	2017-04-19	6	15	6	Months	6	Male	Naso-oropharyngeal swab			Not Detectable	NA	NA
201700076	076/17	Detectable	25	RSV-B	No	28193.2	2731.26	1365.63	20.6449	1.31481	Yes	Yes	Yes	Unknown	Unknown	Yes	No	No	No	No	No	No	No	No	No	No	Yes - Non-invasive	7	Yes	2017-04-18	2017-04-25	7	Cured	2017-04-16	2017-04-19	3	16	26	Days	0	Male	Naso-oropharyngeal swab			Not Detectable	NA	NA
201700091	091/17	Detectable	26.5	RSV-A	No						Yes	No	Yes	Yes	No	Yes	No	No	No	No	No	No	No	No	No	No	Yes - Invasive	27	No				Cured	2017-04-21	2017-04-25	4	16	1	Months	1	Female	Naso-oropharyngeal swab			Not Detectable	NA	NA
201700092	092/17	Detectable	27.3	RSV-A	No						Yes	Yes	No	No	Yes	No	No	No	No	No	No	No	No	No	No	No	Yes - Non-invasive	30	No				Cured	2017-04-19	2017-04-20	1	16	9	Months	9	Male	Naso-oropharyngeal swab			Not Detectable	NA	NA
201700093	093/17	Detectable	20.6	RSV-A	No	499711	5139.97	2569.99	194.441	2.28879	Yes	No	Yes	Yes	Yes	Unknown	No	No	No	No	No	No	No	No	No	No	Yes - Invasive	11	No				Cured	2017-04-15	2017-04-20	5	15	6	Months	6	Male	Naso-oropharyngeal swab			Not Detectable	NA	NA
201700095	095/17	Detectable	24.1	RSV-B	Yes						Yes	Yes	Yes	Yes	Yes	Yes	No	No	No	No	No	No	No	No	No	No	Unknown	9	No				Cured	2017-04-23	2017-04-25	2	17	3	Years	36	Male	Naso-oropharyngeal swab			Not Detectable	NA	NA
201700097	097/17	Detectable	27.6	RSV-B	No						Yes	No	No	No	Yes	No	No	No	No	No	No	No	Yes	No	No	No	Yes - Non-invasive	8	Yes	2017-04-25	2017-05-02	7	Cured	2017-04-22	2017-04-26	4	16	2	Years	33	Female	Swab			Not Detectable	NA	NA
201700100	100/17	Detectable	20.4	RSV-B	No						Yes	Yes	Unknown	Unknown	Unknown	Unknown	Unknown	No	Unknown	No	Unknown	No	No	Unknown	No	Unknown	No		No			0	Unknown	2017-04-23	2017-04-25	2	17	3	Years	46	Female	Naso-oropharyngeal swab			Not Detectable	NA	NA
201700103	103/17	Detectable	24	RSV-B	No						Yes	Yes	No	No	No	Unknown	No	No	No	No	No	No	No	No	No	No	No	4	No			0	Cured	2017-04-25	2017-04-30	5	18	1	Years	18	Male	Oropharyngeal Swab	No		Not Detectable	NA	NA
201700104	104/17	Detectable	28	RSV-B	No						Yes	Unknown	Yes	Yes	Yes	No	No	No	No	No	No	No	No	No	No	No	Yes - Invasive	1	No				Cured	2017-04-21	2017-04-27	6	16	7	Months	7	Male	Naso-oropharyngeal swab			Not Detectable	NA	NA
201700123	123/17	Detectable	23.9	RSV-B	No	27732.8	3707.09	1853.54	14.962	1.17499	Yes	Yes	No	No	No	Unknown	No	No	No	No	No	No	No	No	No	No	Yes - Non-invasive	13	No				Cured	2017-04-27	2017-05-02	5	17	1	Months	1	Male	Naso-oropharyngeal swab			Not Detectable	NA	NA
201700125	125/17	Detectable	19.4	RSV-B	No						Yes	Yes	Yes	Yes	Yes	Unknown	No	No	No	No	No	No	No	No	No	No	Yes - Non-invasive	11	No				Cured	2017-04-29	2017-05-04	5	17	7	Months	7	Male	Naso-oropharyngeal swab			Not Detectable	NA	NA
201700128	128/17	Detectable	19.2	RSV-B	No						Yes	Yes	No	No	No	Yes	No	No	No	No	No	No	No	No	No	No	Yes - Non-invasive	14	Yes	2017-05-03	2017-05-17	14	Cured	2017-05-03	2017-05-03	0	18	1	Months	1	Female	Naso-oropharyngeal swab			Not Detectable	NA	NA
201700130	130/17	Detectable	22	RSV-B	No						Yes	Yes	Yes	No	No	No	No	No	No	No	No	No	No	No	No	No	Yes - Non-invasive	10	Yes	2017-05-06	2017-05-10	4	Cured	2017-05-02	2017-05-07	5	18	9	Months	9	Male	Alveolar bronchial lavage			Not Detectable	NA	NA
201700132	132/17	Detectable	18.7	RSV-B	No						Yes	Yes	Yes	No	No	No	No	No	No	No	No	No	No	No	No	No	Yes - Invasive	6	Yes	2017-04-26	2017-05-02	6	Cured	2017-04-24	2017-04-27	3	17	1	Years	14	Female	Naso-oropharyngeal swab			Not Detectable	NA	NA
201700133	133/17	Detectable	20	RSV-B	No						Yes	Yes	Unknown	Unknown	Unknown	No	Unknown	Unknown	Unknown	Unknown	Unknown	Unknown	Unknown	Unknown	Unknown	Unknown	No	4	No				Cured	2017-04-19	2017-04-24	5	16	2	Years	24	Male	Naso-oropharyngeal swab			Not Detectable	NA	NA
201700135	135/17	Detectable	21.3	RSV-B	No	335474	3086.08	1543.04	217.411	2.33728	Yes	Yes	Yes	No	No	Yes	No	No	No	No	No	No	No	No	No	No	No	4	Yes	2017-04-29	2017-05-03	4	Cured	2017-04-22	2017-04-29	7	16	4	Months	4	Male	Naso-oropharyngeal swab			Not Detectable	NA	NA
201700136	136/17	Detectable	20.5	RSV-B	No						Yes	Yes	Yes	Yes	Yes	Unknown	No	No	No	No	No	No	No	No	No	No	Yes - Non-invasive	44	Yes	2017-05-06	2017-05-16	10	Cured	2017-05-04	2017-05-06	2	18	7	Months	7	Female	Naso-oropharyngeal swab			Not Detectable	NA	NA
201700138	138/17	Detectable	22.2	RSV-B	No						Yes	Yes	Yes	No	No	Unknown	Unknown	Unknown	Unknown	Unknown	Unknown	Unknown	Unknown	Unknown	No	Unknown	Yes - Non-invasive		No				Cured	2017-05-07	2017-05-09	2	19	5	Months	5	Male	Naso-oropharyngeal swab			Not Detectable	NA	NA
201700140	140/17	Detectable	23.8	RSV-B	No	18583.1	673.675	336.838	55.1694	1.7417	Yes	Yes	Yes	Yes	Yes	Unknown	No	No	No	No	No	No	No	No	No	No	Yes - Non-invasive		Yes	2017-05-05			Death	2017-05-04	2017-05-06	2	18	21	Days	0	Male	Naso-oropharyngeal swab			Not Detectable	NA	NA
201700141	141/17	Detectable	33.1	RSV-B	No						Yes	Yes	Yes	Yes	Yes	Unknown	No	No	No	No	No	No	No	No	Yes	No	Yes - Invasive	16	Yes	2017-05-04			Cured	2017-05-04	2017-05-06	2	18	21	Days	0	Female	Naso-oropharyngeal swab			Not Detectable	NA	NA
201700145	145/17	Detectable	20.6	RSV-B	No						Yes	Yes	Yes	Unknown	Yes	Unknown	No	No	No	No	No	No	No	No	No	No	Yes - Non-invasive	10	No				Cured	2017-05-07	2017-05-09	2	19	27	Days	0	Female	Naso-oropharyngeal swab			Not Detectable	NA	NA
201700149	149/17	Detectable	26.6	RSV-B	No						Yes	Yes	No	No	No	No	Yes	No	No	No	Yes	No	No	No	No	No	Yes - Non-invasive	18	Yes	2017-04-17	2017-04-20	3	Cured	2017-04-16	2017-04-18	2	16	1	Years	14	Female	Naso-oropharyngeal swab			Not Detectable	NA	NA
201700150	150/17	Detectable	21.9	RSV-B	No						Yes	Yes	No	No	No	Yes	No	No	No	No	No	No	No	No	No	No	No	4	Yes	2017-05-06	2017-05-10	4	Cured	2017-05-05	2017-05-07	2	18	1	Months	1	Female	Naso-oropharyngeal swab			Not Detectable	NA	NA
201700160	160/17	Detectable	26.7	RSV-A	No						Yes	Yes	Yes	Yes	Yes	Unknown	No	No	No	No	No	No	No	No	No	No	Yes - Invasive		Unknown				Cured	2017-05-15	2017-05-15	0	20	23	Days	0	Male	Naso-oropharyngeal swab			Not Detectable	NA	NA
201700163	163/17	Detectable	23.2	RSV-B	No						Yes	Yes	Yes	Unknown	Unknown	Unknown	No	No	No	No	No	No	No	No	No	No	Yes - Non-invasive	4	Yes	2017-05-15			Cured	2017-05-08	2017-05-15	7	19	1	Months	1	Male	Nasopharynx Swab			Not Detectable	NA	NA
201700167	167/17	Detectable	32	RSV-B	No						Yes	Yes	Unknown	Unknown	Yes	Unknown	No	No	No	No	No	No	No	No	No	No	Yes - Non-invasive	4	No			0	Cured	2017-05-14	2017-05-16	2	20	11	Days	0	Female	Naso-oropharyngeal swab			Not Detectable	NA	NA
201700177	177/17	Detectable	37.6	RSV-B	No						Yes	Yes	No	Yes	Yes	Unknown	Yes	No	No	No	No	No	No	Yes	Yes	No	Yes - Non-invasive	22	Yes	2017-05-17			Cured	2017-05-08	2017-05-17	9	19	18	Days	0	Male	Oropharynx and nasopharynx secretion			Not Detectable	NA	NA
201700179	179/17	Detectable	24.8	RSV-A	No						Yes	Yes	No	No	Yes	Unknown	Unknown	No	No	No	No	No	No	No	No	No	No	5	No				Cured	2017-05-12	2017-05-17	5	19	1	Years	21	Female	Oropharynx and nasopharynx secretion			Not Detectable	NA	NA
201700180	180/17	Detectable	22.9	RSV-A	No	147743	748.968	374.484	394.525	2.59607	No	Yes	Yes	No	Yes	Yes	No	No	No	No	No	No	No	No	No	No	Yes - Non-invasive	7	Yes	2017-05-17	2017-05-23	6	Cured	2017-05-14	2017-05-18	4	20	2	Months	2	Male	Swab			Not Detectable	NA	NA
201700188	188/17	Detectable	21.9	RSV-B	Yes						Yes	Yes	No	No	Yes	Unknown	No	No	No	No	No	No	No	No	No	No	No	9	Yes	2017-05-17	2017-05-22	5	Cured	2017-05-15	2017-05-19	4	20	1	Years	12	Male	Naso-oropharyngeal swab	Yes	Oseltamivir Phosphate	Not Detectable	NA	NA
201700189	189/17	Detectable	28.6	RSV-B	No						Yes	Yes	No	No	Yes	No	No	No	No	No	No	No	No	No	No	No	Yes - Non-invasive	14	Yes	2017-05-17	2017-06-01	14	Cured	2017-05-11	2017-05-19	8	19	10	Months	10	Male	Naso-oropharyngeal swab	Yes	Oseltamivir Phosphate	Not Detectable	NA	NA
201700194	194/17	Detectable	25.1	RSV-B	No						No	Yes	Yes	No	No	Yes	No	No	No	No	No	No	No	No	No	No	No	13	Yes	2017-05-18	2017-05-31	13	Cured	2017-05-13	2017-05-19	6	19	1	Months	1	Female	Nasopharynx Swab			Not Detectable	NA	NA
201700196	196/17	Detectable	35	RSV-B	No						Yes	Yes	Yes	Unknown	Unknown	Unknown	Unknown	Unknown	Unknown	Unknown	Unknown	Unknown	Unknown	Unknown	Unknown	Unknown	Yes - Invasive		Yes	2017-05-19	2017-05-19		Death	2017-05-18	2017-05-19	1	20	8	Months	8	Female	Nasopharynx Swab			Not Detectable	NA	NA
201700199	199/17	Detectable	22.6	RSV-B	No						Yes	Yes	Yes	Yes	Yes	No	No	No	No	No	No	No	No	No	No	No	Yes - Invasive		Yes	2017-05-22	2017-05-25		Death	2017-05-20	2017-05-26	6	20	28	Days	1	Male	Lung fragments			Not Detectable	NA	NA
201700200	200/17	Detectable	35.2	RSV-B	No						Yes	Yes	Yes	Yes	Yes	No	Unknown	Unknown	Unknown	Unknown	Unknown	Unknown	Unknown	Unknown	No	Unknown	Yes - Invasive		Yes	2017-06-17	2017-06-21		Death	2017-05-17	2017-05-22	5	20	1	Years	15	Male	Naso-oropharyngeal swab			Not Detectable	NA	NA
201700218	218/17	Detectable	21	RSV-B	No						Yes	Yes	Yes	Unknown	Yes	Unknown	Unknown	Unknown	Unknown	Unknown	Unknown	Unknown	No	No	No	No	Unknown		No				Cured	2017-05-20	2017-05-25	5	20	5	Months	5	Female	Naso-oropharyngeal swab			Detectable	Influenza A	Influenza A Sazonal / H3
201700235	235/17	Detectable	25.1	RSV-B	No						Yes	Yes	Yes	Yes	Yes	No	Unknown	Unknown	Unknown	Unknown	Unknown	Unknown	Unknown	Unknown	Unknown	Unknown	Yes - Invasive	24	Yes	2017-05-27	2017-06-19	22	Cured	2017-05-22	2017-05-28	6	21	12	Days	0	Male	Naso-oropharyngeal swab	Unknown		Not Detectable	NA	NA
201700241	241/17	Detectable	28.8	RSV-B	No						No	Yes	Yes	Yes	Yes	Yes	No	No	No	No	No	No	No	No	No	No	Yes - Non-invasive	7	Yes	2017-05-28	2017-06-05	7	Cured	2017-05-28	2017-05-29	1	22	3	Months	3	Male	Naso-oropharyngeal swab	Yes	Oseltamivir Phosphate	Detectable	Influenza A	Influenza A Sazonal / H3
201700243	243/17	Detectable	20	RSV-B	No	873394	182383	91191.4	9.5776	0.981257	Yes	No	Yes	Unknown	Unknown	No	No	No	No	No	No	No	No	No	No	No	Yes - Non-invasive	9	Yes	2017-05-26	2017-06-05	9	Cured	2017-05-26	2017-05-26	0	21	4	Months	4	Male	Alveolar bronchial lavage			Not Detectable	NA	NA
201700255	255/17	Detectable	23	RSV-B	No						No	No	Yes	Unknown	Unknown	Yes	No	No	No	No	No	No	No	No	No	No	No	6	Yes	2017-05-30	2017-06-06	6	Cured	2017-05-29	2017-05-30	1	22	1	Months	1	Male	Nasopharynx Swab			Not Detectable	NA	NA
201700274	274/17	Detectable	22.6	RSV-B	No	155241	9867.73	4933.87	31.4643	1.49782	No	Yes	No	No	Yes	Yes	No	No	No	No	No	No	Yes	No	No	No	Yes - Invasive		Yes	2017-06-02	NA		Death	2017-06-02	2017-06-06	4	22	4	Months	4	Female	Alveolar bronchial lavage	Yes	Oseltamivir Phosphate	Not Detectable	NA	NA
201700284	284/17	Detectable	17.3	RSV-B	No						Yes	Yes	Yes	Yes	Yes	Unknown	No	No	No	No	No	No	No	No	No	No	Yes - Invasive	26	Yes	2017-06-03			Cured	2017-05-31	2017-06-05	5	22	3	Months	3	Male	Bronchial aspirate	Yes	Oseltamivir Phosphate	Not Detectable	NA	NA
201700290	290/17	Detectable	18.3	RSV-B	No	2.14362e+06	7450.03	3725.02	575.466	2.76002	No	Yes	Yes	No	No	Yes	No	No	No	No	No	No	No	No	No	No	No	9	Yes	2017-06-09	2017-06-09	0	Cured	2017-06-07	2017-06-09	2	23	1	Months	1	Male	Tracheal Aspirate			Not Detectable	NA	NA
201700297	297/17	Detectable	15.8	RSV-A	No						No	Yes	Yes	No	No	Yes	No	No	No	No	No	No	No	No	No	No	No	13	Yes	2017-06-07	2017-06-20	13	Cured	2017-06-04	2017-06-09	5	23	1	Months	1	Female	Alveolar bronchial lavage			Not Detectable	NA	NA
201700298	298/17	Detectable	25.4	RSV-B	No						Unknown	Yes	Yes	Unknown	Unknown	No	Unknown	Unknown	Unknown	Unknown	Unknown	Unknown	Unknown	Unknown	No	Unknown	No	5	Yes	2017-06-09	2017-06-12	3	Cured	2017-06-05	2017-06-09	4	23	1	Years	12	Female	Naso-oropharyngeal swab	Yes		Not Detectable	NA	NA
201700321	321/17	Detectable	19.7	RSV-B	Yes						Yes	Yes	Yes	Unknown	Unknown	Yes	No	No	No	No	No	No	No	No	No	No	Yes - Non-invasive	5	Yes	2017-06-18	2017-06-20	2	Cured	2017-06-15	2017-06-19	4	24	4	Months	4	Male	Nasopharyngeal secretion			Not Detectable	NA	NA
201700327	327/17	Detectable	26	RSV-B	No						Yes	Yes	Yes	No	Yes	No	No	No	No	No	No	No	No	No	No	No	Yes - Non-invasive	7	No				Cured	2017-06-11	2017-06-17	6	24	8	Months	8	Female	Oropharynx and nasopharynx secretion			Not Detectable	NA	NA
201700330	330/17	Detectable	30.2	RSV-B	No						Yes	Yes	Yes	Yes	Yes	Unknown	No	No	No	No	No	No	No	No	No	No	Yes - Non-invasive	9	No				Cured	2017-06-01	2017-06-08	7	22	4	Months	4	Female	Oropharynx and nasopharynx secretion			Not Detectable	NA	NA
201700334	334/17	Detectable	23.1	RSV-A	No						Yes	Yes	No	Yes	Yes	No	No	No	No	No	No	No	No	No	No	No	Yes - Non-invasive	9	Yes	2017-06-20	2017-06-28	8	Cured	2017-06-16	2017-06-21	5	24	7	Months	7	Male	Naso-oropharyngeal swab	Yes	Oseltamivir Phosphate	Not Detectable	NA	NA
201700338	338/17	Detectable	23.8	RSV-A	No						Yes	Yes	Yes	No	No	Yes	No	No	No	No	No	No	No	No	No	No	No	15	Yes	2017-06-22	2017-07-03	11	Cured	2017-06-13	2017-06-23	10	24	2	Months	2	Male	Naso-oropharyngeal swab			Not Detectable	NA	NA
201700343	343/17	Detectable	29	RSV-B	No	1508.37	21276.5	10638.2	0.141787	-0.848362	Yes	Yes	Yes	No	Yes	No	No	No	No	No	No	No	No	No	No	No	Yes - Invasive	12	Yes	2017-06-23	2017-07-03	10	Cured	2017-06-21	2017-06-27	6	25	1	Years	22	Female	Tracheal Aspirate	Yes	Oseltamivir Phosphate	Not Detectable	NA	NA
201700356	356/17	Detectable	20.6	RSV-B	No						Yes	Yes	Yes	Yes	Yes	Unknown	No	No	No	No	No	No	No	No	No	No	No	22	Yes	2017-06-27			Cured	2017-06-25	2017-06-28	3	26	3	Months	3	Female	Naso-oropharyngeal swab			Not Detectable	NA	NA
201700367	367/17	Detectable	30.4	RSV-B	No						Yes	Yes	No	Yes	Yes	Unknown	No	No	No	No	No	No	No	No	No	No	Yes - Invasive	30	Yes	2017-06-29			Cured	2017-06-26	2017-07-01	5	26	5	Months	5	Male	Oropharynx and nasopharynx secretion	Unknown		Not Detectable	NA	NA
201700400	400/17	Detectable	24.5	RSV-B	No	23593.8	17720.3	8860.13	2.66292	0.425357	Yes	Yes	Yes	No	No	Yes	No	No	No	No	No	No	No	No	No	No	No	18	Yes	2017-07-09	2017-07-16	7	Cured	2017-07-02	2017-07-11	9	27	3	Months	3	Male	Tracheal Aspirate			Not Detectable	NA	NA
201700401	401/17	Detectable	19.1	RSV-B	Yes						No	Yes	Yes	Unknown	Unknown	Yes	No	No	No	No	No	No	No	No	No	No	No	3	Yes	2017-07-11	2017-07-14	3	Cured	2017-07-09	2017-07-11	2	28	1	Months	1	Male	Nasopharyngeal secretion			Not Detectable	NA	NA
201700410	410/17	Detectable	29.4	RSV-B	No						Yes	Yes	Yes	No	Yes	Unknown	No	No	No	No	No	No	No	No	No	No	No	4	No				Cured	2017-07-01	2017-07-07	6	26	4	Months	4	Male	Naso-oropharyngeal swab	Yes	Oseltamivir Phosphate	Not Detectable	NA	NA
201700425	425/17	Detectable	23.8	RSV-A	No						Yes	Yes	Yes	Unknown	Unknown	Yes	No	No	No	No	No	No	No	No	No	No	Yes - Invasive	21	Yes	2017-07-19	2017-08-09	20	Cured	2017-07-14	2017-07-18	4	28	1	Months	1	Male	Nasopharyngeal secretion			Not Detectable	NA	NA
201700435	435/17	Detectable	22.5	RSV-B	No						Yes	Yes	Yes	No	Yes	No	Yes	No	No	No	No	No	No	No	No	No	Yes - Invasive	11	No				Cured	2017-07-20	2017-07-24	4	29	3	Months	3	Male	Naso-oropharyngeal swab			Not Detectable	NA	NA
201700443	443/17	Detectable	24.5	RSV-B	No						Yes	Yes	Yes	No	Yes	Unknown	No	No	No	No	No	No	No	No	No	No	Unknown	13	Yes	2017-07-03			Cured	2017-06-29	2017-07-04	5	26	1	Months	0	Male	Naso-oropharyngeal swab			Not Detectable	NA	NA
201700445	445/17	Detectable	23.9	RSV-A	No						Yes	Yes	No	No	No	No	No	No	No	No	No	No	No	No	No	No	No	6	Yes	2017-07-25	2017-07-30	5	Cured	2017-07-21	2017-07-25	4	29	1	Years	12	Female	Nasopharyngeal secretion			Not Detectable	NA	NA
201700494	494/17	Detectable	26.6	RSV-B	No						Yes	Yes	Yes	Yes	Yes	Unknown	Yes	No	No	No	No	No	No	No	No	No	Yes - Non-invasive	17	No				Cured	2017-08-18	2017-08-21	3	33	1	Years	13	Female	Naso-oropharyngeal swab			Not Detectable	NA	NA
201700504	504/17	Detectable	19.6	RSV-A	Yes						Yes	Yes	Yes	Yes	Yes	Unknown	No	No	No	No	No	No	No	No	No	No	Yes - Invasive		No				Unknown	2017-08-22	2017-08-24	2	34	1	Years	14	Female	Naso-oropharyngeal swab			Not Detectable	NA	NA
201700513	513/17	Detectable	22.4	RSV-B	No						Yes	Yes	Yes	Yes	Yes	Unknown	No	No	No	No	No	No	No	No	No	No	Yes - Non-invasive	13	Yes	2017-09-01	2017-09-11	10	Cured	2017-08-27	2017-09-02	5	35	5	Months	4	Female	Naso-oropharyngeal swab	Yes		Not Detectable	NA	NA
201700593	593/17	Detectable	20.9	RSV-A	Yes						Yes	Yes	Yes	Yes	Yes	No	No	No	No	No	No	No	No	No	No	No	Yes - Invasive	15	Yes	2017-10-21	2017-10-31	10	Cured	2017-10-18	2017-10-23	5	42	6	Months	6	Male	Oropharynx and nasopharynx secretion			Not Detectable	NA	NA
201700610	610/17	Detectable	28.4	RSV-B	No						No	No	No	No	No	Unknown	No	No	No	No	No	No	No	No	No	No	Yes - Non-invasive		Yes	2017-12-02			Cured	2017-10-29	2017-11-13	14	44	4	Months	4	Female	Oropharynx and nasopharynx secretion	No		Not Detectable	NA	NA
201700611	611/17	Detectable	31.9	RSV-B	No						Yes	Yes	Yes	Yes	Yes	Unknown	No	No	No	No	No	No	No	No	No	No	Yes - Non-invasive		Yes	2017-11-20			Cured	2017-11-07	2017-11-13	6	45	1	Months	1	Male	Oropharynx and nasopharynx secretion	Unknown		Not Detectable	NA	NA
201700612	612/17	Detectable	31.8	RSV-B	No						Yes	Yes	Yes	Yes	Yes	Unknown	No	No	No	No	No	No	No	No	No	No	Yes - Non-invasive		No				Cured	2017-11-07	2017-11-13	6	45	7	Months	7	Female	Oropharynx and nasopharynx secretion	No		Not Detectable	NA	NA
201700646	646/17	Detectable	33.8	Not subtyped	No						Yes	Yes	No	Yes	Yes	Unknown	No	No	No	No	No	No	No	No	No	No	Yes - Non-invasive	6	No				Cured	2017-11-26	2017-11-29	3	48	2	Months	2	Male	Swab			Not Detectable	NA	NA
201800019	019/18	Detectable	28.4	RSV-A	No						Unknown	Yes	Yes	Unknown	Yes	Yes	No	No	No	No	No	No	No	No	No	No	Yes - Non-invasive	21	Yes	2018-01-20	2018-02-08	18	Cured	2018-01-20	2018-01-22	2	3	1	Months	1	Male	Oropharynx and nasopharynx secretion	Yes	Oseltamivir Phosphate	Not Detectable	NA	NA
201800022	022/18	Detectable	24.6	RSV-A	No						Yes	Yes	Yes	Yes	Yes	Yes	No	No	No	No	No	No	No	No	No	No	Yes - Non-invasive	14	Yes	2018-01-23	2018-02-05	12	Cured	2018-01-19	2018-01-24	5	3	1	Years	1	Male	Oropharynx and nasopharynx secretion			Not Detectable	NA	NA
201800024	024/18	Detectable	29	RSV-A	No	484.815	605.696	302.848	1.60085	0.204351	Yes	Yes	Yes	Yes	Yes	Unknown	No	No	No	No	No	No	No	No	No	No	Yes - Non-invasive	7	Yes	2018-01-27	2018-02-01	4	Cured	2018-01-25	2018-01-29	4	4	1	Months	1	Female	Naso-oropharyngeal swab			Not Detectable	NA	NA
201800031	031/18	Detectable	23.4	RSV-A	Yes						Yes	Yes	Yes	Yes	Yes	No	No	No	No	No	No	No	No	No	No	No	Yes - Non-invasive	17	Yes	2018-02-05	2018-02-19	14	Cured	2018-02-01	2018-02-05	4	5	3	Months	3	Female	Oropharynx and nasopharynx secretion			Not Detectable	NA	NA
201800041	041/18	Detectable	24.4	RSV-A	No	22421.3	1976.64	988.319	22.6863	1.35576	Yes	Yes	Yes	Yes	Yes	Yes	No	No	No	No	No	No	No	No	No	No	Yes - Invasive	17	Yes	2018-02-14	2018-03-01	17	Cured	2018-02-10	2018-02-15	5	6	1	Months	1	Male	Naso-oropharyngeal swab			Not Detectable	NA	NA
201800054	054/18	Detectable	20.8	RSV-A	No						No	No	Yes	Unknown	Yes	No	No	No	No	No	No	No	No	No	No	No	Yes - Non-invasive	5	Yes	2018-02-24	2018-02-25	1	Cured	2018-02-18	2018-02-24	6	8	1	Years	16	Male	Nasopharyngeal secretion			Not Detectable	NA	NA
201800057	057/18	Detectable	23.7	RSV-A	No						Yes	Yes	Yes	Yes	Yes	Unknown	Unknown	Unknown	Unknown	Unknown	Unknown	Unknown	Unknown	Unknown	No	Unknown	No	4	No					2018-02-23	2018-02-26	3	8	2	Years	30	Male	Oropharynx and nasopharynx secretion			Not Detectable	NA	NA
201800059	059/18	Detectable	25.6	RSV-A	No						Yes	Yes	Yes	Yes	Yes	Unknown	No	No	No	No	No	No	No	No	No	No	Yes - Non-invasive	6	Yes	2018-03-01	2018-03-05	4	Cured	2018-02-27	2018-03-02	5	9	1	Years	23	Female	Swab			Not Detectable	NA	NA
201800062	062/18	Detectable	19	RSV-A	Yes						Yes	Unknown	Yes	Yes	Yes	No	No	No	No	No	No	No	No	No	No	No	Yes - Invasive	11	Yes	2018-03-01	2018-03-12	11	Cured	2018-03-01	2018-03-02	1	9	4	Months	4	Female	Naso-oropharyngeal swab			Not Detectable	NA	NA
201800064	064/18	Detectable	38.4	RSV-A	No						Yes	Yes	Yes	No	Yes	Yes	No	No	No	No	No	No	No	No	No	No	Yes - Invasive	5	Yes	2018-03-03	2018-03-08	5	Cured	2018-02-27	2018-03-05	8	9	6	Months	6	Male	Naso-oropharyngeal swab			Not Detectable	NA	NA
201800065	065/18	Detectable	22.4	RSV-A	No						Yes	Yes	Yes	Yes	Yes	Yes	No	No	No	No	No	No	No	No	No	No	Yes - Non-invasive	12	Yes	2018-03-05	2018-03-14	9	Cured	2018-02-27	2018-03-05	8	9	1	Months	1	Female	Naso-oropharyngeal swab			Not Detectable	NA	NA
201800066	066/18	Detectable	18.5	RSV-A	No						Yes	Yes	Yes	Yes	Yes	Unknown	No	No	No	No	No	No	No	No	No	No	No		Unknown				Unknown	2018-02-28	2018-03-05	5	9	1	Months	1	Male	Naso-oropharyngeal swab			Not Detectable	NA	NA
201800074	074/18	Detectable	23.3	Not subtyped	No						Yes	Yes	Yes	Yes	Yes	Unknown	No	No	No	No	No	No	No	No	No	No	Yes - Non-invasive		No				Cured	2018-03-03	2018-03-08	5	9	1	Months	1	Male	Naso-oropharyngeal swab			Not Detectable	NA	NA
201800079	079/18	Detectable	34.9	RSV-A	No						Yes	Yes	Yes	Yes	Yes	No	No	No	No	No	No	No	No	No	No	No	No	12	Yes	2018-03-10	2018-03-19	9	Cured	2018-03-02	2018-03-12	10	9	1	Years	23	Male	Alveolar bronchial lavage	Yes	Oseltamivir Phosphate	Not Detectable	NA	NA
201800082	082/18	Detectable	20.8	RSV-A	No						Yes	Yes	Yes	No	Yes	No	No	No	No	No	No	No	No	No	No	No	No	4	Yes	2018-03-11	2018-03-11	0	Cured	2018-03-10	2018-03-12	2	10	1	Years	18	Female	Nasopharyngeal secretion			Not Detectable	NA	NA
201800083	083/18	Detectable	25.2	RSV-A	No						Yes	Yes	Yes	Yes	Yes	No	No	No	No	No	No	No	No	No	No	No	Yes - Non-invasive	122	Yes	2018-03-12	2018-03-16	4	Cured	2018-03-09	2018-03-12	3	10	10	Months	10	Female	Swab			Not Detectable	NA	NA
201800084	084/18	Detectable	30.1	RSV-A	No						Yes	Yes	Unknown	Yes	Yes	Unknown	Yes	Unknown	Unknown	Unknown	Unknown	Unknown	Unknown	Unknown	No	Unknown	Yes - Non-invasive		Yes	2018-03-10				2018-03-03	2018-03-12	9	9	1	Years	14	Female	Oropharynx and nasopharynx secretion			Not Detectable	NA	NA
201800089	089/18	Detectable	21.4	RSV-A	No	60126.3	209.624	104.812	573.658	2.75865	Yes	Yes	Yes	Yes	Yes	Unknown	No	No	No	No	No	No	No	No	No	No	Yes - Invasive						Cured	2018-03-08	2018-03-13	5	10	3	Months	3	Male	Naso-oropharyngeal swab			Not Detectable	NA	NA
201800091	091/18	Detectable	22.8	RSV-A	No	7434.51	562.905	281.452	26.4148	1.42185	Yes	Yes	Yes	Yes	Yes	Yes	No	No	No	No	No	No	Yes	No	No	No	Yes - Non-invasive	8	Yes	2018-03-13	2018-03-14	1	Cured	2018-03-10	2018-03-14	4	10	6	Months	6	Female	Oropharynx and nasopharynx secretion			Not Detectable	NA	NA
201800093	093/18	Detectable	25.7	RSV-A	No	745858	14192.1	7096.06	105.109	2.02164	Yes	Yes	Yes	Unknown	Unknown	Yes	No	No	No	No	No	No	No	No	No	No	Yes - Non-invasive	10	Yes	2018-03-14	2018-03-23	9	Cured	2018-03-14	2018-03-16	2	11	2	Months	2	Female	Nasopharyngeal secretion			Not Detectable	NA	NA
201800094	094/18	Detectable	21.9	RSV-A	No	70444.3	666.728	333.364	211.314	2.32493	Yes	Yes	Yes	Unknown	Unknown	No	No	No	No	No	No	No	No	No	No	No	Yes - Non-invasive	6	Yes	2018-03-15	2018-03-21	6	Cured	2018-03-11	2018-03-15	4	11	10	Months	10	Male	Nasopharyngeal secretion			Not Detectable	NA	NA
201800095	095/18	Detectable	20.8	RSV-A	No	194971	924.257	462.128	421.898	2.62521	No	No	No	Yes	Yes	Yes	No	No	No	No	No	No	No	No	No	No	Yes - Invasive	12	Yes	2018-03-14	2018-03-26	12	Cured	2018-03-13	2018-03-16	3	11	1	Months	1	Male	Alveolar bronchial lavage	Yes	Oseltamivir Phosphate	Not Detectable	NA	NA
201800098	098/18	Detectable	21.5	RSV-A	No						Yes	Yes	Yes	No	Yes	Unknown	No	No	No	No	No	No	No	No	No	No	Yes - Non-invasive		No					2018-03-16	2018-03-19	3	11	1	Years	18	Male	Oropharynx and nasopharynx secretion			Not Detectable	NA	NA
201800100	100/18	Detectable	20.2	RSV-A	No	209443	1170.61	585.304	357.837	2.55368	Yes	Yes	Yes	No	Yes	Unknown	Unknown	Unknown	Unknown	Unknown	Unknown	Unknown	Unknown	Unknown	No	Unknown	No	5	Unknown			0	Cured	2018-03-08	2018-03-17	9	10	5	Months	5	Female	Naso-oropharyngeal swab	Yes		Not Detectable	NA	NA
201800101	101/18	Detectable	22.9	RSV-A	No	45896.8	12007.7	6003.83	7.64458	0.883354	Yes	Yes	Yes	Yes	Yes	Yes	No	No	No	No	No	No	No	No	No	No	Yes - Invasive	15	Yes	2018-03-15	2018-03-23	8	Cured	2018-03-12	2018-03-16	4	11	1	Months	1	Male	Naso-oropharyngeal swab			Not Detectable	NA	NA
201800102	102/18	Detectable	21.1	RSV-A	No						Yes	Yes	Yes	Unknown	Unknown	No	No	No	No	No	No	No	No	No	No	No	Yes - Non-invasive	4	Yes	2018-03-19	2018-03-22	3	Cured	2018-03-17	2018-03-20	3	11	2	Years	30	Male	Nasopharyngeal secretion			Not Detectable	NA	NA
201800104	104/18	Detectable	24.1	RSV-A	No	11013.5	5475.89	2737.94	4.02255	0.604502	No	Yes	Yes	Yes	Yes	Yes	No	No	No	No	No	No	No	No	No	No	Yes - Invasive	94	Yes	2018-01-12	2018-04-16	94	Cured	2018-03-18	2018-03-21	3	12	2	Months	2	Female	Tracheal Aspirate			Not Detectable	NA	NA
201800106	106/18	Detectable	26.3	RSV-A	No						Yes	Yes	Yes	Unknown	Yes	Unknown	No	No	No	No	No	No	No	No	No	No	Yes - Invasive		Yes	2018-03-20				2018-03-15	2018-03-21	6	11	2	Years	35	Female	Naso-oropharyngeal swab			Not Detectable	NA	NA
201800112	112/18	Detectable	25.5	RSV-A	No						Yes	Yes	Yes	Yes	Yes	No	No	No	No	No	No	No	No	No	No	No	Yes - Invasive	17	Yes	2018-03-24	2018-04-03	9	Cured	2018-03-16	2018-03-26	10	16	2	Years	26	Female	Naso-oropharyngeal swab			Not Detectable	NA	NA
201800113	113/18	Detectable	17.9	RSV-A	Yes						Yes	Yes	Yes	Yes	Yes	Unknown	Unknown	Unknown	Unknown	Unknown	Unknown	Unknown	Unknown	Unknown	No	Unknown	Yes - Invasive	14	Yes	2018-03-24	2018-04-06	12	Cured	2018-03-22	2018-03-26	4	12	2	Months	2	Female	Alveolar bronchial lavage	Yes	Oseltamivir Phosphate	Not Detectable	NA	NA
201800114	114/18	Detectable	17.9	RSV-A	No						Yes	Yes	Yes	Yes	Yes	Yes	No	No	No	No	No	No	No	No	No	No	Yes - Invasive	14	Yes	2018-03-27	2018-04-06	9	Cured	2018-03-24	2018-03-27	3	12	2	Months	2	Male	Naso-oropharyngeal swab			Not Detectable	NA	NA
201800117	117/18	Detectable	21.8	RSV-A	No						Yes	Yes	Yes	Unknown	Unknown	No	No	No	No	No	No	No	No	No	No	No	Yes - Non-invasive	0	Unknown			0	Unknown	2018-03-25	2018-03-27	2	13	1	Months	1	Male	Nasopharyngeal secretion			Not Detectable	NA	NA
201800118	118/18	Detectable	24.4	RSV-A	Yes						Yes	Yes	No	Unknown	Yes	Unknown	No	No	No	No	No	No	No	No	No	No	No		Unknown				Cured	2018-03-24	2018-03-27	3	12	2	Years	29	Male	Oropharynx and nasopharynx secretion			Not Detectable	NA	NA
201800121	121/18	Detectable	22.1	RSV-B	No	42093.5	227.189	113.594	370.56	2.56886	Yes	Yes	Yes	No	Yes	Unknown	No	No	No	No	No	No	No	No	No	No	No	8	No				Cured	2018-03-26	2018-03-28	2	13	2	Months	2	Female	Naso-oropharyngeal swab			Not Detectable	NA	NA
201800123	123/18	Detectable	16.5	RSV-A	No	281133	2373.35	1186.67	236.909	2.37458	Yes	Yes	Yes	Unknown	Unknown	No	Unknown	Unknown	Unknown	Unknown	Unknown	Unknown	Unknown	Unknown	Unknown	Unknown	Yes - Non-invasive	6	Yes	2018-03-31	2018-04-02	2	Cured	2018-03-26	2018-04-02	6	13	1	Years	12	Female	Naso-oropharyngeal swab			Not Detectable	NA	NA
201800124	124/18	Detectable	17.5	RSV-A	No						Unknown	Yes	Unknown	Yes	Yes	Unknown	Unknown	Unknown	Unknown	Unknown	Unknown	Unknown	Unknown	Unknown	Unknown	Unknown	Yes - Non-invasive	12	Yes	2018-03-31			Cured	2018-03-29	2018-04-02	3	13	14	Days	0	Female	Oropharynx and nasopharynx secretion			Not Detectable	NA	NA
201800126	126/18	Detectable	22.9	RSV-A	No	63495.7	7946.8	3973.4	15.9802	1.20358	Yes	Yes	No	Yes	Yes	Yes	No	No	No	No	No	No	No	No	No	No	Yes - Invasive	20	Yes	2018-03-31	2018-04-20	20	Cured	2018-03-29	2018-04-02	3	13	3	Months	3	Female	Alveolar bronchial lavage	Yes	Oseltamivir Phosphate	Not Detectable	NA	NA
201800135	135/18	Detectable	22.8	RSV-A	No						Yes	No	Yes	No	Yes	Yes	Unknown	Unknown	Unknown	Unknown	Unknown	Unknown	Unknown	Unknown	No		Yes - Invasive		Yes	2018-04-04	2018-04-04		Death	2018-03-15	2018-04-04	19	11	2	Months	2	Female	Tracheal Aspirate			Not Detectable	NA	NA
201800138	138/18	Detectable	36	RSV-A	No						Yes	Yes	Yes	Unknown	Yes	Unknown	No	No	No	No	No	No	No	No	No	No	Yes - Non-invasive	9	No				Cured	2018-03-26	2018-04-04	8	13	1	Months	1	Female	Naso-oropharyngeal swab			Not Detectable	NA	NA
201800139	139/18	Detectable	36	RSV-A	No						Yes	Yes	Yes	Yes	Yes	Unknown	No	No	No	No	No	No	No	No	No	No	No		No					2018-04-02	2018-04-04	2	14	3	Months	3	Female	Naso-oropharyngeal swab			Not Detectable	NA	NA
201800140	140/18	Detectable	27.3	RSV-A	No						Yes	Yes	No			No	No	No	No	No	No	No	No	No	No	No	No	17	Yes	2018-04-03	2018-04-08	5	Cured	2018-03-25	2018-04-05	10	13	1	Years	12	Female	Nasopharyngeal secretion			Not Detectable	NA	NA
201800141	141/18	Detectable	18.1	RSV-A	No						Yes	Yes	Yes	Yes	Yes	No	No	Yes	No	No	No	No	No	No	No	No	Yes - Invasive	69	Yes	2018-04-05	2018-04-11	6	Cured	2018-04-01	2018-04-05	4	14	6	Months	6	Female	Naso-oropharyngeal swab			Not Detectable	NA	NA
201800142	142/18	Detectable	20.8	RSV-A	No						Yes	Yes	Yes	Yes	Yes	No	No	No	No	No	No	No	No	No	No	No	Yes - Invasive	16	Yes	2018-04-04	2018-04-11	7	Cured	2018-04-01	2018-04-05	4	14	10	Months	10	Female	Naso-oropharyngeal swab			Not Detectable	NA	NA
201800144	144/18	Detectable	34.9	RSV-A	No						Yes	No	Yes	Yes	Yes	Unknown	Unknown	Unknown	Unknown	Unknown	Unknown	Unknown	Unknown	Unknown	Unknown	Unknown	Yes - Non-invasive	3	No				Cured	2018-04-02	2018-04-09	7	14	1	Years	21	Female	Naso-oropharyngeal swab			Not Detectable	NA	NA
201800147	147/18	Detectable	23.9	RSV-A	No						Yes	Yes	Yes	Yes	Yes	Unknown	No	No	No	No	No	No	No	No	No	No	Yes - Non-invasive	25	Yes	2018-04-05	2018-04-05	0	Cured	2018-04-03	2018-04-06	3	14	2	Years	29	Female	Oropharynx and nasopharynx secretion			Not Detectable	NA	NA
201800148	148/18	Detectable	20.6	RSV-A	No	198153	629.732	314.866	629.326	2.79888	Yes	Yes	Yes	Unknown	Yes	Yes	Unknown	Unknown	Unknown	Unknown	Unknown	Unknown	Unknown	Unknown	Unknown	Unknown	No	6	No				Cured	2018-04-01	2018-04-05	4	14	9	Months	9	Male	Oropharynx and nasopharynx secretion			Not Detectable	NA	NA
201800155	155/18	Detectable	23.2	RSV-A	No	259641	2373.35	1186.67	218.797	2.34004	Yes	Yes	Yes	Yes	Yes	Unknown	No	No	No	No	No	No	No	No	No	No	Yes - Non-invasive		Yes	2018-04-10				2018-04-01	2018-04-10	9	14	3	Months	3	Male	Oropharynx and nasopharynx secretion			Not Detectable	NA	NA
201800157	157/18	Detectable	20.7	RSV-A	No						Yes	Yes	No	No	No	Yes	No	No	No	No	No	No	No	No	No	No	Yes - Non-invasive	5	Yes	2018-04-09	2018-04-12	3	Cured	2018-04-10	2018-04-11	1	15	6	Months	6	Male	Naso-oropharyngeal swab			Not Detectable	NA	NA
201800159	159/18	Detectable	19.1	RSV-A	No						Yes	Yes	Yes	Yes	Yes	Unknown	No	No	No	No	No	No	No	No	No	No	Yes - Invasive	15	Yes				Cured	2018-04-09	2018-04-10	1	15	3	Months	3	Female	Naso-oropharyngeal swab			Not Detectable	NA	NA
201800163	163/18	Detectable	32	RSV-A	No						Yes	Yes	Unknown	Unknown	Yes	Unknown	Unknown	Unknown	Unknown	Unknown	Unknown	Unknown	Unknown	Unknown	Unknown	Unknown	Yes - Non-invasive	0	Unknown			0	Unknown	2018-04-03	2018-04-11	8	14	4	Months	4	Female	Oropharynx and nasopharynx secretion			Not Detectable	NA	NA
201800164	164/18	Detectable	22.7	RSV-A	No						Yes	Yes	Yes	No	Unknown	Unknown	Unknown	No	Unknown	No	Unknown	No	No	Unknown	No	No	Yes - Non-invasive		No					2018-04-01	2018-04-11	10	14	6	Months	5	Female	Oropharynx and nasopharynx secretion	Yes	Oseltamivir Phosphate	Not Detectable	NA	NA
201800172	172/18	Detectable	19	RSV-A	No						Yes	Yes	Yes	Yes	Yes	Unknown	No	No	No	No	No	No	No	No	No	No	Yes - Invasive	11	Unknown				Cured	2018-04-09	2018-04-13	4	15	1	Months	1	Male	Naso-oropharyngeal swab			Not Detectable	NA	NA
201800173	173/18	Detectable	21.7	RSV-A	No						Yes	No	Yes	Yes	Yes	Yes	Yes	Unknown	Unknown	Unknown	Yes				No		Yes - Invasive	12	Yes	2018-04-17	2018-04-25	8	Cured	2018-04-11	2018-04-13	2	15	8	Months	8	Male	Naso-oropharyngeal swab			Not Detectable	NA	NA
201800174	174/18	Detectable	25.2	RSV-A	No						Yes	Yes	Yes	No	Yes	Unknown	No	No	No	No	No	No	No	No	No	No	Yes - Non-invasive	8	No				Cured	2018-04-06	2018-04-13	7	14	4	Months	4	Male	Naso-oropharyngeal swab			Not Detectable	NA	NA
201800175	175/18	Detectable	22.6	RSV-A	No						Yes	Yes	Yes	No	Yes	Unknown	No	No	No	No	No	No	No	No	No	No	Yes - Non-invasive	6	No				Cured	2018-04-01	2018-04-13	12	14	4	Months	4	Female	Naso-oropharyngeal swab			Not Detectable	NA	NA
201800179	179/18	Detectable	28	RSV-A	No						Yes	Yes	Yes	Unknown	Unknown	Yes	No	No	No	No	No	No	No	No	No	No	Yes - Invasive	31	Yes	2018-04-17	2018-05-15	28	Cured	2018-04-11	2018-04-16	5	15	3	Months	3	Male	Naso-oropharyngeal swab			Not Detectable	NA	NA
201800180	180/18	Detectable	28.4	RSV-A	No						Yes	Yes	Yes	Yes	Yes	Yes	Unknown	Unknown	Unknown	Unknown	Unknown	Unknown	Unknown	Unknown	No	Unknown	Yes - Invasive						Cured	2018-04-11	2018-04-16	5	15	5	Months	5	Male	Oropharynx and nasopharynx secretion			Not Detectable	NA	NA
201800182	182/18	Detectable	22.6	RSV-A	No	184101	2373.35	1186.67	155.14	2.19073	No	Yes	Yes	Yes	Yes	Yes	No	No	No	No	No	No	No	No	No	No	No	74	No				Cured		2018-04-14		15	3	Months	3	Male	Naso-oropharyngeal swab			Not Detectable	NA	NA
201800193	193/18	Detectable	33.8	RSV-A	No	59522.7	2373.35	1186.67	50.1593	1.70035	No	Yes	Yes	No	Yes	Unknown	Yes	No	No	No	No	No	No	No	No	No	Yes - Invasive	21	Yes	2018-03-26	2018-04-05	9	Cured	2018-03-23	2018-04-17	24	12	2	Months	2	Male	Swab			Not Detectable	NA	NA
201800194	194/18	Detectable	21.8	RSV-A	Yes	13.6745	2373.35	1186.67	0.0115233	-1.93842	Yes	Yes	Yes	Yes	Yes	Yes	No	No	No	No	No	No	No	No	No	No	Yes - Invasive	19	Yes	2018-04-21	2018-04-27	6	Cured	2018-04-17	2018-04-19	2	16	3	Months	3	Female	Naso-oropharyngeal swab			Not Detectable	NA	NA
201800201	201/18	Detectable	28.1	RSV-A	No						Yes	Yes	No	No	Yes	No	No	No	No	No	No	No	No	No	No	No	Yes - Non-invasive	6	No				Cured	2018-04-15	2018-04-20	5	16	6	Months	6	Male	Naso-oropharyngeal swab			Not Detectable	NA	NA
201800203	203/18	Detectable	23.4	RSV-A	No						Yes	Yes	Yes	Yes	Yes	Yes	No	No	No	No	No	No	No	No	No	No	Yes - Invasive	13	Yes	2018-04-22	2018-05-02	10	Cured	2018-04-15	2018-04-23	8	16	2	Months	2	Male	Naso-oropharyngeal swab			Not Detectable	NA	NA
201800208	208/18	Detectable	29.5	RSV-A	No	3744.11	6488.15	3244.08	1.15414	0.062258	Yes	No	Yes	No	Yes	Unknown	No	No	No	No	No	No	No	No	No	No	Yes - Non-invasive	9	No				Cured	2018-04-11	2018-04-23	12	15	1	Months	1	Male	Swab			Not Detectable	NA	NA
201800224	224/18	Detectable	25.9	RSV-A	No						Yes	Yes	Yes	Yes	Yes	Unknown	No	No	No	No	No	No	No	No	No	No	Yes - Non-invasive	6	Yes	2018-04-23			Cured	2018-04-19	2018-04-24	5	16	8	Months	8	Female	Oropharynx and nasopharynx secretion			Not Detectable	NA	NA
201800227	227/18	Detectable	26.2	RSV-A	No						No	Yes	Yes	Yes	Yes	Unknown	No	No	No	No	No	No	No	No	No	No	Yes - Invasive	9	Yes	2018-04-22	2018-04-28	6	Cured		2018-04-24		17	2	Months	2	Male	Naso-oropharyngeal swab	Yes	Oseltamivir Phosphate	Not Detectable	NA	NA
201800228	228/18	Detectable	24.1	RSV-A	No	33334.9	2373.35	1186.67	28.091	1.44857	Yes	Yes	No	No	Yes	Unknown	No	Yes	No	No	No	No	No	No	No	No	No	8	No				Cured	2018-04-20	2018-04-25	5	16	8	Months	8	Male	Oropharynx and nasopharynx secretion			Not Detectable	NA	NA
201800229	229/18	Detectable	23.7	RSV-B	No	225442	37413.7	18706.8	12.0513	1.08103	Yes	Yes	No	No	Yes	Yes	No	No	No	No	No	No	No	No	No	No	Yes - Invasive	13	Yes	2018-04-22	2018-05-05	13	Cured	2018-04-25	2018-04-25	0	17	19	Days	0	Female	Alveolar bronchial lavage	Yes	Oseltamivir Phosphate	Not Detectable	NA	NA
201800230	230/18	Detectable	19.3	RSV-A	No						No	Yes	No	No	No	No	No	No	No	No	No	No	No	No	No	No	Yes - Invasive	16	Yes	2018-04-23	2018-05-09	16	Cured	2018-04-20	2018-04-25	5	16	21	Days	0	Male	Alveolar bronchial lavage	Yes	Oseltamivir Phosphate	Not Detectable	NA	NA
201800232	232/18	Detectable	38.8	RSV-A	No						Yes	Yes	No	Yes	Yes	Unknown	No	No	No	No	No	No	No	Yes	No	No	Yes - Non-invasive	15	No				Cured		2018-04-25		17	2	Years	34	Female	Nasopharynx Swab			Not Detectable	NA	NA
201800235	235/18	Detectable	24	RSV-A	No						Unknown	Yes	Unknown	Yes	Yes	Yes									Yes		Yes - Non-invasive	14	Yes	2018-04-25	2018-05-09	14	Cured	2018-04-23	2018-04-26	3	17	8	Days	0	Female	Oropharynx and nasopharynx secretion			Not Detectable	NA	NA
201800251	251/18	Detectable	27.6	RSV-A	No						No	Yes	Yes	Yes	Yes	Unknown	No	No	No	No	No	No	No	No	No	No	Yes - Non-invasive	6	Yes	2018-04-25			Cured	2018-04-22	2018-04-27	5	17	1	Months	1	Male	Nasopharynx Swab			Not Detectable
201800253	253/18	Detectable	30.7	RSV-A	No						Yes	Yes	No	No	No	Unknown	No	No	Yes	No	No	No	No	No	No	No	No	7	No				Cured	2018-04-20	2018-04-25	5	16	2	Years	28	Female	Nasopharynx Swab			Not Detectable
201800273	273/18	Detectable	26.1	RSV-A	No						Yes	Yes	Yes	Yes	Yes	No	No	No	No	No	No	No	No	No	No	No	Yes - Non-invasive	7	No				Cured	2018-05-03	2018-05-07	4	18	1	Years	16	Male	Naso-oropharyngeal swab			Not Detectable
201800274	274/18	Detectable	20.8	Not subtyped	No	1233273	3179.86	1589.93	775.678	2.88968	Yes	Yes	Yes	Yes	Yes	Yes	No	No	No	No	No	No	No	No	No	No	Yes - Invasive	16	Yes	2018-05-06	2018-05-17	11	Cured	2018-05-04	2018-05-07	3	18	1	Months	1	Male	Naso-oropharyngeal swab			Not Detectable
201800280	280/18	Detectable	22.7	Not subtyped	No						Yes	Yes	Yes			Yes	No	No	No	No	No	No	No	No	No	No	Unknown	6	Yes	2018-05-02	2018-05-08	6	Cured	2018-04-23	2018-05-05	12	17	7	Months	7	Male	Naso-oropharyngeal swab			Not Detectable
201800294	294/18	Detectable	26.4	RSV-A	No	28940.3	259.858	129.929	222.739	2.3478	Yes	Yes	Yes			Yes	No	No	No	No	No	No	No	No	No	No	Yes - Non-invasive	5	Yes	2018-05-09	2018-05-11	2	Cured	2018-05-04	2018-05-10	6	18	3	Months	3	Female	Nasopharyngeal secretion			Not Detectable
201800299	299/18	Detectable	24.3	RSV-A	No						Yes	Yes	Yes	Yes	Yes	No	No	No	No	No	No	No	No	No	No	No	Yes - Invasive	16	Yes	2018-05-10	2018-05-24	14	Cured	2018-05-08	2018-05-10	2	19	2	Months	2	Male	Naso-oropharyngeal swab			Not Detectable
201800309	309/18	Detectable	28.5	RSV-A	No	7733.77	787.933	393.967	19.6305	1.29293	Yes	Yes	Yes	Yes	Yes	Unknown	No	No	No	No	No	No	No	No	No	No	Yes - Invasive	14					Cured	2018-05-09	2018-05-10	1	19	1	Months	1	Male	Naso-oropharyngeal swab			Not Detectable
201800324	324/18	Detectable	20.5	RSV-A	No	1835680	5578.77	2789.38	658.095	2.81829	Yes	Yes	No	No	Yes	No	No	No	No	No	No	No	No	No	No	No	No	15	Yes	2018-05-14	2018-05-29	15	Cured	2018-05-07	2018-05-14	7	19	15	Days	0	Male	Alveolar bronchial lavage	Yes	Oseltamivir Phosphate	Not Detectable
201800325	325/18	Detectable	29.5	RSV-A	No						No	Yes	No	No	Yes	Unknown	No	No	No	No	No	No	No	No	No	No	No	5	No				Cured	2018-05-09	2018-05-14	5	19	3	Months	3	Female	Naso-oropharyngeal swab	Yes	Oseltamivir Phosphate	Not Detectable
201800337	337/18	Detectable	25	RSV-A	No						Yes	Yes	Yes	Yes	Yes	Yes	No	No	No	No	No	No	No	No	No	No	Yes - Invasive	9	Yes	2018-05-16	2018-05-21	5	Cured	2018-05-14	2018-05-16	2	20	1	Months	1	Female	Naso-oropharyngeal swab			Not Detectable
201800342	342/18	Detectable	22	RSV-A	No						No	Yes	Yes	No	Yes	Unknown	No	No	No	No	No	No	No	No	No	No	Unknown	6	No				Cured	2018-04-28	2018-05-02	4	17	1	Months	1	Female	Nasopharynx Swab			Not Detectable
201800366	366/18	Detectable	27.6	RSV-A	No						No	Yes	Yes	Yes	Yes	Unknown	No	No	No	No	No	No	No	No	No	No	Yes - Non-invasive		Yes	2018-05-17				2018-05-15	2018-05-17	2	20	2	Months	2	Male	Oropharynx and nasopharynx secretion			Not Detectable
201800379	379/18	Detectable	20.9	RSV-A	No	1.05412e+06	1599.1	799.55	1318.39	3.12004	No	Yes	Yes	Yes	Yes	Unknown	No	No	No	No	Yes	No	No	No	No	No	Yes - Non-invasive		Yes	2018-05-18			Unknown	2018-05-17	2018-05-18	1	20	20	Days	0	Female	Naso-oropharyngeal swab	Yes	Oseltamivir Phosphate	Not Detectable
201800381	381/18	Detectable	22	RSV-A	No						Yes	Yes	Yes	Unknown	Yes	Unknown	No	No	No	No	No	No	No	No	No	No	Yes - Non-invasive	7	Yes	2018-05-14	2018-05-21	7	Cured	2018-05-12	2018-05-16	4	19	3	Months	3	Male	Oropharynx and nasopharynx secretion	Yes	Oseltamivir Phosphate	Not Detectable
201800383	383/18	Detectable	22.7	RSV-A and RSV-B	No	397775	2424.91	1212.45	328.075	2.51597	No	Yes	Yes	No	Yes	Unknown	No	No	No	No	No	No	No	No	No	No	No	4	No				Cured	2018-05-17	2018-05-21	4	20	5	Months	5	Female	Naso-oropharyngeal swab	Yes	Oseltamivir Phosphate	Not Detectable
201800385	385/18	Detectable	24.1	RSV-A	No						Yes	Yes	Yes	No	Yes	Unknown	No	No	No	No	No	No	No	No	No	No	No	8	No				Cured	2018-05-16	2018-05-21	5	20	28	Days	0	Male	Naso-oropharyngeal swab	Yes	Oseltamivir Phosphate	Not Detectable
201800393	393/18	Detectable	25.9	RSV-A	No						Yes	Yes	No	No	Yes	Yes	No	No	No	No	No	No	No	No	No	No	Yes - Invasive	14	Yes	2018-05-17	2018-05-30	13	Cured	2018-05-10	2018-05-23	13	19	4	Months	4	Female	Alveolar bronchial lavage	Yes	Oseltamivir Phosphate	Not Detectable
201800398	398/18	Detectable	20	RSV-A	No	2.78032e+06	4585.87	2292.93	1212.56	3.0837	Yes	Yes	Yes	No	No	No									No		No	11	Yes	2018-05-25	2018-06-04	9	Cured	2018-05-22	2018-05-24	2	21	2	Months	2	Male	Naso-oropharyngeal swab			Not Detectable
201800400	400/18	Detectable	21.1	RSV-A	No						Yes	Yes	Yes	Yes	Yes	Unknown	No	No	No	No	No	No	No	No	No	No	Yes - Invasive		Yes	2018-05-23			Cured	2018-05-21	2018-05-24	3	21	1	Years	19	Male	Naso-oropharyngeal swab			Not Detectable
201800417	417/18	Detectable	18.7	RSV-A	No	3817838	2758.21	1379.1	2768.35	3.44222	No	Yes	Yes	Yes	Yes	Unknown	No	Yes	No	Yes	No	No	No	No	No	No	No		Yes	2018-05-26				2018-05-23	2018-05-24	1	21	3	Months	3	Male	Nasopharynx aspirate	Yes	Oseltamivir Phosphate	Not Detectable
201800418	418/18	Detectable	35.6	RSV-A	No						No	No	No	No	Yes	Unknown	No	No	No	No	No	No	No	No	No	No	Yes - Non-invasive		Yes	2018-05-23			Cured	2018-05-23	2018-05-25	2	21	1	Months	1	Male	Oropharynx and nasopharynx secretion			Not Detectable
201800419	419/18	Detectable	34.1	RSV-A	No						No	No	Yes	Yes	Yes	Unknown	No	No	No	No	No	No	No	No	Yes	No	Yes - Non-invasive		Yes	2018-05-23			Cured	2018-05-23	2018-05-25	2	21	20	Days	0	Male	Oropharynx and nasopharynx secretion			Not Detectable
201800420	420/18	Detectable	35.9	RSV-A	No						No	Yes	Yes	No	Yes	Unknown	Yes	No	No	No	No	No	No	No	No	No	No		Yes	2018-03-01			Unknown	2018-05-25	2018-05-25	0	21	2	Months	2	Male	Oropharynx and nasopharynx secretion			Not Detectable
201800458	458/18	Detectable	23.1	RSV-A	No	278134	288.636	144.318	1927.23	3.28493	Yes	Yes	Yes	Yes	Yes	Unknown	No	No	No	No	No	Yes	No	No	No	No	Yes - Invasive	37	Yes	2018-04-21	Transferida		Unknown	2018-05-29	2018-06-01	2	22	1	Months	1	Female	Oropharynx and nasopharynx secretion			Not Detectable
201800463	463/18	Detectable	26.9	RSV-A	No						Yes	No	Yes	No	Yes	Unknown	No	No	No	No	No	No	No	No	No	No	Yes - Invasive	18	Yes	2018-06-01			Cured	2018-05-27	2018-06-04	7	22	14	Days	0	Female	Naso-oropharyngeal swab			Not Detectable
201800464	464/18	Detectable	33.8	RSV-A	No						Yes	Yes	Yes	No	Yes	Unknown	No	No	No	No	No	No	No	No	No	No	No	15	Yes	2018-05-31			Cured	2018-05-29	2018-06-04	5	22	3	Months	3	Male	Naso-oropharyngeal swab			Not Detectable
201800468	468/18	Detectable	22.6	RSV-A	No	486181	866.534	433.267	1122.13	3.05004	No	Yes	No	Yes	Yes	Yes	No	No	No	No	No	No	No	No	No	No	Yes - Invasive	6	Yes	2018-06-04	2018-06-06	2	Cured	2018-06-04	2018-06-05	1	23	5	Months	5	Male	Swab			Not Detectable
201800473	473/18	Detectable	23.6	RSV-A	No						Yes	Yes	Yes	Unknown	Yes	Yes	No	No	No	No	No	No	No	No	No	No	Yes - Invasive	20	Yes	2018-06-28	2018-07-03	5	Cured	2018-05-31	2018-06-05	5	22	3	Months	3	Male	Naso-oropharyngeal swab			Not Detectable
201800474	474/18	Detectable	22.2	RSV-B	No						Yes	Yes	Yes	Yes	Yes	Yes	No	No	No	No	No	No	No	No	No	No	Yes - Invasive	10	Yes	2018-06-04	2018-06-13	9	Cured	2018-06-01	2018-06-04	3	22	11	Days	0	Female	Naso-oropharyngeal swab			Not Detectable
201800484	484/18	Detectable	32	RSV-A	No						Yes	Yes	Yes	Yes	Yes	Unknown	Unknown	Unknown	Unknown	Unknown	Unknown	Unknown	Unknown	Unknown	No	Unknown	Yes - Non-invasive		Yes	2018-05-28			Death	2018-05-25	2018-05-28	3	21	9	Months	9	Male	Oropharynx and nasopharynx secretion			Not Detectable
201800486	486/18	Detectable	27.4	RSV-A	No						Yes	Yes	Yes	Yes	Yes	Unknown	No	No	No	No	No	No	No	No	No	No	Yes - Non-invasive	7	Yes	2018-05-28	2018-06-03	5	Cured		2018-05-28		22	1	Months	1	Male	Naso-oropharyngeal swab			Not Detectable
201800491	491/18	Detectable	21.3	RSV-A	No	1.01227e+06	2562.14	1281.07	790.179	2.89773	No	Yes	Yes	Yes	Yes	Unknown	Yes	No	No	No	No	No	No	No	No	No	Yes - Non-invasive	8	Yes	2018-06-03			Cured	2018-05-27	2018-06-02	5	22	2	Months	2	Male	Naso-oropharyngeal swab			Not Detectable
201800509	509/18	Detectable	33.1	RSV-A	No						Yes	Yes	No	Yes	Yes	Unknown	No	No	No	No	No	No	No	No	No		Yes - Non-invasive		No				Unknown	2018-06-05	2018-06-09	4	23	1	Years	15	Female	Naso-oropharyngeal swab	Unknown		Not Detectable
201800512	512/18	Detectable	27.9	RSV-A	No						Yes	Yes	Yes	Yes	Yes	Yes	No	No	No	No	No	No	No	No	No	No	Yes - Invasive	18	Yes	2018-07-10	2018-07-17	7	Cured	2018-06-08	2018-06-11	3	23	2	Months	2	Male	Naso-oropharyngeal swab			Not Detectable
201800519	519/18	Detectable	21.6	RSV-B	No						Yes	Yes	Yes	Yes	Yes	No	No	No	No	No	No	No	No	No	No	No	Yes - Invasive	6	Yes	2018-06-12	2018-06-17	5	Cured	2018-06-08	2018-06-12	4	23	10	Months	10	Female	Naso-oropharyngeal swab			Not Detectable
201800534	534/18	Detectable	38.2	RSV-A	No						Yes	Yes	Yes	Yes	Yes	No	No	No	No	No	No	No	No	No	No	No	Yes - Invasive	9	Yes	2018-06-14	2018-06-19	5	Cured	2018-06-06	2018-06-14	8	23	1	Years	14	Male	Naso-oropharyngeal swab			Not Detectable
201800561	561/18	Detectable	20.5	RSV-A	No	1.67558e+06	8905.88	4452.94	376.286	2.57552	Yes	Yes	Yes	Yes	Yes	Unknown	No	No	No	No	No	No	No	No	No	No	Yes - Non-invasive	5	No				Cured	2018-06-13	2018-06-17	4	24	4	Months	4	Male	Naso-oropharyngeal swab			Not Detectable
201800565	565/18	Detectable	19.5	RSV-A	No	2.9695e+06	33703.7	16851.9	176.212	2.24604	Yes	Yes	No	No	Yes	Unknown	No	No	No	No	No	No	No	No	No	No	No	5	No				Cured	2018-06-08	2018-06-12	4	23	2	Months	2	Female	Naso-oropharyngeal swab			Not Detectable
201800567	567/18	Detectable	36	RSV-A	No						Yes	Yes	Yes	No	No	Unknown	No	No	No	No	No	No	No	No	No	No	Yes - Non-invasive	7	No				Cured	2018-06-08	2018-06-14	6	23	2	Years	25	Male	Naso-oropharyngeal swab			Not Detectable
201800594	594/18	Detectable	26.7	RSV-A	No						Yes	Yes	Yes	Yes	Yes	Yes	No	No	No	No	No	No	No	No	No	No	Yes - Non-invasive	6	No				Cured	2018-06-20	2018-06-25	5	25	4	Months	4	Female	Naso-oropharyngeal swab			Not Detectable
201800598	598/18	Detectable	24.4	RSV-A	No						Yes	Yes	Yes	Yes	Yes	Yes	No	No	No	No	No	No	No	No	No	No	Yes - Invasive	4	Yes	2018-06-25	2018-06-29	4	Cured	2018-06-23	2018-06-26	3	25	4	Months	4	Female	Naso-oropharyngeal swab			Not Detectable
201800633	633/18	Detectable	29.3	RSV-A	No						Yes	Yes	No	No	Yes	Unknown	No	No	No	No	No	No	No	No	No	No	No	5	No				Cured	2018-06-17	2018-06-21	4	25	4	Months	4	Male	Naso-oropharyngeal swab			Not Detectable
201800699	699/18	Detectable	20.5	RSV-A	No						No	Yes	No	No	Yes	Unknown	No	No	No	No	No	No	No	No	No	No	Yes - Non-invasive	6	No				Cured	2018-07-20	2018-07-24	4	29	2	Months	2	Female	Naso-oropharyngeal swab			Not Detectable
201800709	709/18	Detectable	23.7	RSV-A	No						Yes	Yes	Yes	Yes	Yes	Yes	No	No	No	No	No	No	No	No	No	No	Yes - Non-invasive	8	Yes	2018-07-26	2018-07-31	5	Cured	2018-07-22	2018-07-27	5	30	4	Months	4	Female	Naso-oropharyngeal swab			Not Detectable
201800735	735/18	Detectable	36.8	Not subtyped	No						Yes	No	Yes	No	No	Unknown	No	No	No	No	No	No	No	No	No	No	Yes - Invasive		No				Death	2018-08-01	2018-08-04	3	31	1	Years	15	Female	Naso-oropharyngeal swab			Not Detectable
201800776	776/18	Detectable	21.1	RSV-A	No						Yes	Yes	Yes	Unknown	Yes	Yes									No		Yes - Non-invasive	10	Yes	2018-08-21	2018-08-27	6	Cured	2018-08-17	2018-08-21	4	33	3	Months	3	Female	Naso-oropharyngeal swab			Not Detectable

## Sheet: Climatic data
Season	Epidemiological Week	RSV-A	RSV-B	RSV-A and RSV-B	Untyped	Samples tested	Total precipitation (mm)	Average temperature (°C)	Relative humidity (%)
2016	1	0	0	0	0	0	43.24	24.84	76.72
	2	0	0	0	0	0	14.32	26.64	75.73
	3	0	0	0	0	0	103.2	22.92	88.68
	4	0	0	0	0	0	32.72	25.34	83.13
	5	0	0	0	0	0	0.08	26.5	74
	6	0	0	0	0	0	10.88	26.31	72.17
	7	0	0	0	0	0	1.92	26.92	72.03
	8	0	0	0	0	1	1.32	27	72.42
	9	1	1	0	0	2	17.2	26.35	74.28
	10	0	0	0	0	0	0.6	26.74	72.77
	11	0	0	0	0	0	67.76	24.8	82.65
	12	2	2	0	0	4	3.48	25.84	77.93
	13	4	1	0	0	7	5.44	25.91	77.14
	14	3	2	0	0	7	7.2	25.43	76.66
	15	4	7	0	0	24	1.8	25.6	72.82
	16	3	11	0	0	17	8.48	25.27	77.27
	17	4	12	0	2	22	9.08	24.01	73.88
	18	6	10	1	1	21	2.68	21.97	75.58
	19	13	12	0	0	36	6.72	23.49	75.9
	20	6	4	1	0	18	4.36	22.64	82.71
	21	4	5	0	0	14	2	21.28	77.71
	22	3	4	1	0	17	3.68	23.03	78.68
	23	0	2	0	0	3	8.48	21.36	82.2
	24	1	3	0	2	9	0.88	18.16	75.04
	25	2	1	0	3	9	14.04	19.65	85.91
	26	1	1	0	2	4	34.56	20.34
	27	1	0	0	0	3	4.28	20.44	79.85
	28	0	0	0	0	3	0.4	21.71	72.1
	29	0	1	0	0	4	7.48	19.44	80.03
	30	0	1	0	0	3	16.6	20.35	79.71
	31	0	0	0	0	6	19.84	19.94	79.6
	32	0	0	0	1	3	1.96	21	75.84
	33	0	0	0	0	2	0.68	23.25	73.06
	34	0	0	0	0	2	1.12	19.87	73.99
	35	0	0	0	0	2	5.68	22.25	75.3
	36	0	0	0	0	1	5.76	22.52	74.66
	37	0	0	0	0	3	2.36	22.94	73.02
	38	0	0	0	0	1	14.16	22.06	74.16
	39	0	0	0	0	0	19.52	21.1	80.34
	40	0	0	0	0	3	38.92	20.22	85.55
	41	0	0	0	0	0	11.2	22.36	80.87
	42	0	0	0	0	0	4	24.93	74.56
	43	0	0	0	0	0	26.6	24.72	76.38
	44	0	0	0	0	0	15.48	22.35	80.1
	45	0	0	0	0	0	45.76	23.44	80.99
	46	0	0	0	0	0	112.08	23.17	84.71
	47	0	0	0	0	0	30.28	22.19	80.12
	48	0	0	0	0	0	20.28	23.19	81.49
	49	0	0	0	0	0	61.04	24.83	83.68
	50	0	0	0	0	1	90.6	24.08	83.83
	51	0	0	0	0	0	25.96	24.34	82.41
	52	0	0	0	0	1	1.52	26.53	72.69
2017	1	0	0	0	0	0	6.68	26.78	68.81
	2	0	0	0	0	0	17.44	25.95	71.83
	3	0	0	0	0	0	0.64	25.64	70.45
	4	0	0	0	0	0	1.12	26.19	72.31
	5	0	0	0	0	0	20	25.4	75.76
	6	0	0	0	0	0	33.2	25.33	78.33
	7	0	0	0	0	0	15.92	25.04
	8	0	0	0	0	0	19.24	25.33	78.12
	9	0	0	0	0	1	0.36	26.27	72.62
	10	0	0	0	0	1	15.12	26.23	73.35
	11	0	0	0	0	0	11.08	25.67	75.59
	12	0	1	0	0	1	32.96	23.69	76.39
	13	1	1	0	1	5	36.04	23.33	77.12
	14	0	6	1	0	7	0.88	25	74.65
	15	1	2	0	0	7	11.68	24.21	81.25
	16	2	6	0	0	11	3.08	23.32	74.44
	17	0	6	0	0	6	11.84	22.9	82.5
	18	0	6	0	0	11	3.76	22.19	77.54
	19	1	6	0	0	10	8.24	22.16	77.65
	20	2	6	0	0	11	4.96	21.3	78.95
	21	0	2	0	0	3	54.88	16.6	71.6
	22	0	5	0	0	5	0.2	21.87	76.44
	23	1	2	0	0	6	1.56	23.16	76.76
	24	2	2	0	0	5	2.68	21.49	80.84
	25	0	0	0	0	3	21.88	20.67	79.67
	26	0	4	0	0	4	29.8	20.12	79.41
	27	0	1	0	0	4	24.2	17.8	83.9
	28	1	1	0	0	2	22.72	19.01	84.98
	29	1	1	0	0	2	6.52	19.46	80.11
	30	0	0	0	0	2	20.76	19.02	80.98
	31	0	0	0	0	2	7.36	19.06	79.17
	32	0	0	0	0	1	0.28	18.88	74.75
	33	0	1	0	0	3	0.24	19.83	76.13
	34	1	0	0	0	2	9.16	18.56	81.38
	35	0	1	0	0	2	2.28	19.67	75.63
	36	0	0	0	0	0	7.68	19.45	76.44
	37	0	0	0	0	2	9.28	20.87	75.82
	38	0	0	0	0	0	8.48	20.98	74.78
	39	0	0	0	0	0	7.72	21.64	76.05
	40	0	0	0	0	1	9.04	22.81	77.91
	41	0	0	0	0	0	0.2	23.51	68.74
	42	1	0	0	0	4	11.88	23.15	75.38
	43	0	0	0	0	1	3.28	23.97	74.65
	44	0	1	0	0	2	18.96	22.96	78.05
	45	0	2	0	0	3	19.64	21.61	83.29
	46	0	0	0	0	0	19.32	23.29	75.94
	47	0	0	0	0	0	49.56	23.59	81.54
	48	0	0	0	1	1	100.12	22.83	82.58
	49	0	0	0	0	0	58	23.2	85.66
	50	0	0	0	0	2	53.96	23.15	83.06
	51	0	0	0	0	0	3.88	24.64	77.75
	52	0	0	0	0	1	0.64	26.08	74.81
2018	1	0	0	0	0	0	23.64	26.09	77.2
	2	0	0	0	0	0	9.04	25.09	76.23
	3	2	0	0	0	2	0.2	26.37	70.15
	4	1	0	0	0	1	1.96	25.77	70.81
	5	1	0	0	0	1	67.88	23.85	84.27
	6	1	0	0	0	1	95	23.61	87.02
	7	0	0	0	0	0	6.55	25.18	76.82
	8	2	0	0	0	5	7	25.27	79.14
	9	7	0	0	1	9	19.05	25.38	78.59
	10	5	0	0	0	6	66.15	25.4	83.14
	11	9	0	0	0	8	31.15	25.73	80.92
	12	5	0	0	0	6	12.55	24.73	82.86
	13	6	1	0	0	10	6.7	24.1	82.24
	14	11	0	0	0	13	55.7	24.49	83.97
	15	8	0	0	0	12	55.4	22.94	88.11
	16	8	0	0	0	10	80.1	21.57	84.87
	17	4	1	0	1	7	22.35	22.31	87.21
	18	2	0	0	1	10	5.5	22.35	84.08
	19	6	0	0	0	10	38.1	21.44	85.76
	20	4	0	1	0	8	55.65	22.22	84.45
	21	7	0	0	0	12	37.85	20.14	68.96
	22	6	1	0	0	8	7.1	20.27	69.33
	23	6	1	0	0	13	4.25	21.03	68.34
	24	1	0	0	0	9	4.2	21.65	68.5
	25	5	0	0	0	7	41.5	20.19	72.14
	26	0	0	0	0	4	8.5	21.15	69.84
	27	0	0	0	0	4	0.6	21.07	67.36
	28	0	0	0	0	2	5.6	19.91	67.46
	29	0	0	0	0	5	2.2	20.48	75.13
	30	0	0	0	0	2	5.84	19.61	82.5
	31	0	0	0	1	3	29.96	20.32	84.12
	32	0	0	0	0	4	12.52	21.26	85.35
	33	1	0	0	0	3	4.04	19.61	80.21
	34	0	0	0	0	4	2.48	20.91	78.6
	35	0	0	0	0	2	34.52	20.18	82.63
	36	0	0	0	0	4	4.28	20.82	73.87
	37	0	0	0	0	4	5.72	19.83	78.97
	38	0	0	0	0	7	12.04	22.66	82.91
	39	0	0	0	0	2	5.84	23.66	76.06
	40	0	0	0	0	3	11.88	23.41	79.34
	41	0	0	0	0	1	14	23.7	77.61
	42	0	0	0	0	1	27.52	22.97	83.49
	43	0	0	0	0	2	30.48	23.13	71.56
	44	0	0	0	0	1	32.24	24.32	78.92
	45	0	0	0	0	1	140.15	22.86	85.67
	46	0	0	0	0	4	20.25	25.28	78.73
	47	0	0	0	0	2	33.35	24.33	81.13
	48	0	0	0	0	1	7.44	24.32	76.38
	49	0	0	0	0	6	68.25	24.85	81.41
	50	0	0	0	0	1	27.64	23.96	78.58
	51	0	0	0	0	0	0.6	26.16	73.22
	52	0	0	0	0	0	55.88	24.28	83.35
