# Supplementary material for: Seasonality, molecular epidemiology, and virulence of Respiratory Syncytial Virus (RSV): A perspective into the Brazilian Influenza Surveillance Program
Source: PLoS One. 2021 May 18;16(5):e0251361. doi: 10.1371/journal.pone.0251361 (PMC8130917; doi:10.1371/journal.pone.0251361)
Supplement: S8 Table — Residues in blue and red show potential losses and gains of O-glycosylation sites, respectively. (XLSX) [file pone.0251361.s013.xlsx]

## Sheet: S8 Table
S8 Table.
Classification			Strains	Amino acid substitutions (Numbering accoding to gene G)
				103	106	110	130	133	134	138	142	144	146	151	178	196	212	215	224	225	228	229	242	243	254	255	262	265	270	272	274	275	280	296	297	298	300	303	304	313	314	317	319	320
			JN257693_CAN.Ontario/2010	N	G	Q	T	I	K	T	L	S	P	R	N	K	K	P	E	V	T	K	N	I	G	N	E	L	S	G	L	S	Y	G	Y	L	P	V	Y	S	L	S	T	T
ON1			BRA-ES/41/2018							A			T	H							N										P		H				L					T
			BRA-ES/297/2017							A			T																		P		H	D								T
			BRA-ES/877/2016															F	K	A						S				S
			BRA-ES/668/2016				K		I							R											K											I
			BRA-ES/97/2016				K		I							R											K											I
			BRA-ES/344/2016				K		I							R											K											I
			BRA-ES/334/2017						I						K				G					S			K	I			P					P
			BRA-ES/593/2016						I															S			K									P
			BRA-ES/8/2016						I															S			K									P
			BRA-ES/759/2016						I															S			K									P
			BRA-ES/655/2016						I															S			K									P
			BRA-ES/525/2016						I															S			K									P
			BRA-ES/485/2016						I															S			K									P
			BRA-ES/18/2016						I															S			K									P
	BR.1 (b. 72%)		BRA-ES/633/2018		E						S			H			R														P	N				P			H					A
			BRA-ES/93/2017		E						S			H			R														P	N				P			H					A
			BRA-ES/565/2018		E						S			H			R														P	N				P			H					A
			BRA-ES/324/2018		E						S			H			R														P	N				P			H					A
			BRA-ES/445/2017		E						S			H			R														P	N				P			H		I			A
			BRA-ES/725/2016		E						S																				P					P			H					A
			BRA-ES/601/2016		E						S																				P					P			H					A
			BRA-ES/756/2016		E						S																				P					P			H					A
			BRA-ES/842/2016		E						S																				P					P			H				A	A
			BRA-ES/180/2017		E						S														R						P					P			H	F				A
		BR.1.1 (b. 99%)	BRA-ES/699/2018								S																				P					P			H					A
			BRA-ES/74/2018								S																				P					P			H					A
			BRA-ES/19/2018								S																				P					P			H					A
			BRA-ES/104/2018								S																				P					P			H					A
		BR.1.2 (b. 99%)	BRA-ES/148/2018	T							S	I							V			E							P		P					S			H					A
			BRA-ES/94/2018	T		L		V			S	I							V										P		P					S			H					A
			BRA-ES/208/2018	T				V			S	I							V										P		P					S			H					A
			BRA-ES/468/2018	T							S	I							V				D						P		P				H	P			H					A
			BRA-ES/89/2018	T							S	I							V										P		P					S			H					A
			BRA-ES/417/2018	T							S	I							V										P		P					S			H					A
			BRA-ES/379/2018	T							S	I							V										P		P					S			H					A
			BRA-ES/100/2018	T							S	I							V										P		P					S			H					A
