# Supplementary material for: Seasonality, molecular epidemiology, and virulence of Respiratory Syncytial Virus (RSV): A perspective into the Brazilian Influenza Surveillance Program
Source: PLoS One. 2021 May 18;16(5):e0251361. doi: 10.1371/journal.pone.0251361 (PMC8130917; doi:10.1371/journal.pone.0251361)
Supplement: S9 Table — Residues in blue and red show potential losses and gains of O-glycosylation sites, respectively. (XLSX) [file pone.0251361.s014.xlsx]

## Sheet: S9 Table
S9 Table.
Classification			RAV-B strains	Amino acid substitutions based on gene G numbering
				77	91	99	101	104	106	108	111	113	114	121	133	136	137	139	141	152	160	161	201	202	217	219	220	223	224	228	229	248	249	253	254	255	256	258	261	269	272	273	274	280	283	287	289	292	304
BA	Global BA: 2013 to 2018 (b. 97%)		AY333364_BA_ARG	V	Y	R	S	K	L	T	P	Y	T	P	Q	G	R	T	P	R	P	K	I	K	P	K	L	T	L	-	T	T	S	V	L	D	T	T	H	S	T	V	L	K	I	S	H	T	T
			BRA.ES/58/2017						P	A		H				D	T	S			del	del	T			T		P		-			P	A			I				I	A			T		Y
			BRA.ES/580/2016						P	A		H					T	S		S	del	del	T			T			P	-			P									A			T			I	A
			BRA.ES/852/2016						P	A	L	H					T	S			del	del	T	N		T			P	-			P					A	Q			A			T
			BRA.ES/125/2017	I				N	P	A		H					T	S			del	del	T			T			P	-			P								I	A			T		Y
			BRA.ES/366/2017						P	A		H	K				T	S			del	del	T			T			P	K	N		P		F		I				I	A			N		Y
			BRA.ES/128/2017						P	A		H					T	S			del	del	T			T			P	-	N		P				I				I	A			T	F	Y
			BRA.ES/123/2017						P	A		H					T	S			del	del	T			T			P	-	N		P				I				I	A			T	F	Y
			BRA.ES/1121/2017						P	A		H					T	S			del	del	T			T			P	K	N		P				I				I	A		R	T	F	Y
			BRA.ES/1122/2017						P	A		H					T	S			del	del	T			T	P		P	-			P							P		A	P		T		Y
			BRA.ES/135/2017						P	A		H	K				T	S			del	del	T			T	P		P	-			P								I	A			T		Y
			BRA.ES/1123/2017						P	A		H					T	S			del	del	T			T	P		P	-			P				I				I	A			T		Y
			BRA.ES/695/2016						P	A		H					T	S			del	del	T			T	P		P	-			P				I				I	A			T		Y
			BRA.ES/882/2016			M			P	A		H				S	I	S	S		del	del	T			T	P		P	-			P				I				I	A			T
			BRA.ES/434/2016						P	A		H					T	S			del	del	T			T	P		P	-			P			N	I				I	A			T		Y
			BRA.ES/726/2016		H				P	A		H		T			T	S			del	del	T			T	P		P	-			P			N	I				I	A			T		Y
			BRA.ES/1963/2016						P	A		H					T	S			del	del	T			T	P		P	-			P			N	I				I	A			T		Y
		BR.1 (b. 78%)	BRA.ES/59/2016				G		P	A		H					T	S			del	del	T		L	T			P	-		A	P				I					A			T		Y
			BRA.ES/382/2016				G		P	A		H			E		T	S			del	del	T		L	T			P	-		A	P				I					A			T		Y
			BRA.ES/713/2016				G		P	A		H					T	S			del	del	T		L	T			P	-		A	P				I					A			T		Y
		BR.2 (b. 71%)	BRA.ES/699/2016						P	A		H				S	T	S			del	del	T			T			P	-			P							P	I	A			T		Y
			BRA.ES/733/2016						P	A		H				S	T	S			del	del	T			T			P	-			P							P	I	A			T		Y
[truncated: 1 more columns]
